# Supplementary material for: Interaction between photosynthetic electron transport and chloroplast sinks triggers protection and signalling important for plant productivity
Source: Philos Trans R Soc Lond B Biol Sci. 2017 Aug 14;372(1730):20160390. doi: 10.1098/rstb.2016.0390 (PMC5566885; doi:10.1098/rstb.2016.0390)
Supplement: Light-induced expression fold change in Col-0 [file rstb20160390supp1.xlsx]

## Sheet: DE genes vs GL in col-0
Gene ID	Gene Symbol	Log FC ([60 HL] vs [GL])	Log FC ([60 GL] vs [GL])	p (Corr)	Description
AT4G25200	ATHSP23.6-MITO	9.87229	0.880265	6.73353e-05	small heat shock protein 23.6 [Source:EMBL;Acc:AEE85024.1]
AT1G53540	AT1G53540	9.69411	4.66762	0.000123981	HSP20-like chaperone [Source:EMBL;Acc:AEE32954.1]
AT3G46230	ATHSP17.4	9.23425	4.87524	2.84719e-05	heat shock protein 17.4 [Source:EMBL;Acc:AEE78138.1]
AT2G29500	AT2G29500	9.13584	5.18137	1.37193e-05	HSP20 family protein [Source:EMBL;Acc:AEC08261.1]
AT4G10250	ATHSP22.0	9.10228	2.67336	0.0209549	heat shock protein 22 [Source:EMBL;Acc:AEE82859.1]
AT1G61800	GPT2	8.67368	7.79707	5.81216e-07	glucose-6-phosphate/phosphate translocator 2 [Source:EMBL;Acc:AEE33888.1]
AT5G12020	HSP17.6II	8.49484	3.01454	1.04759e-05	heat shock protein 17.6-II [Source:EMBL;Acc:AED91751.1]
AT5G12030	AT-HSP17.6A	8.21691	-1.00467	2.84719e-05	heat shock protein 17.6A [Source:EMBL;Acc:AED91752.1]
AT4G27670	HSP21	7.86106	2.66274	0.00715566	heat shock protein 21 [Source:EMBL;Acc:AEE85379.1]
AT1G07400	AT1G07400	7.36761	0.133766	3.62185e-06	class I heat shock protein [Source:EMBL;Acc:AEE28120.1]
AT3G09640	APX2	7.16334	0.993473	0.00583224	L-ascorbate peroxidase [Source:EMBL;Acc:AEE74792.1]
AT5G51440	AT5G51440	6.10021	-0.225168	5.54702e-06	heat shock protein 23.5 [Source:EMBL;Acc:AED96081.1]
AT2G30830	AT2G30830	6.07167	5.90371	0.000596553	2-oxoglutarate (2OG) and Fe(II)-dependent oxygenase-like protein [Source:EMBL;Acc:AEC08446.1]
AT5G03210	AT5G03210	5.88268	2.55717	9.0982e-07	uncharacterized protein [Source:EMBL;Acc:AED90571.1]
AT2G04460	AT2G04460	5.85134	0	1.2839e-05	transposable element gene.[Source:TAIR;Acc:AT2G04460]
AT1G71000	AT1G71000	5.73196	-0.525183	5.01004e-05	chaperone DnaJ-domain containing protein [Source:EMBL;Acc:AEE35149.1]
AT3G53790	TRFL4	5.68848	2.59454	0.0162754	protein TRF-like 4 [Source:EMBL;Acc:AEE79144.1]
AT4G12735	AT4G12735	5.61845	0.911365	0.000111941	uncharacterized protein [Source:EMBL;Acc:AEE83173.1]
AT1G06180	ATMYB13	5.52083	0.324818	1.86301e-06	myb proto-oncogene protein [Source:EMBL;Acc:AEE27955.1]
AT4G16740	ATTPS03	5.4752	7.75884	0.0013583	(E)-beta-ocimene synthase [Source:EMBL;Acc:AEE83794.1]
AT5G48570	FKBP65	5.46045	-0.823512	1.61032e-06	peptidylprolyl isomerase [Source:EMBL;Acc:AED95689.1]
AT4G36950	MAPKKK21	5.33742	5.67841	0.0104171	mitogen-activated protein kinase kinase kinase 21 [Source:EMBL;Acc:AEE86723.1]
AT1G72660	AT1G72660	5.33382	0.830966	0.000925878	P-loop containing nucleoside triphosphate hydrolase-like protein [Source:EMBL;Acc:AEE35358.1]
AT5G53290	CRF3	5.32482	4.33497	1.93867e-05	ethylene-responsive transcription factor CRF3 [Source:EMBL;Acc:AED96333.1]
AT1G51780	ILL5	5.30796	8.92002	0.0038935	IAA-amino acid hydrolase ILR1-like 5 [Source:EMBL;Acc:AEE32715.1]
AT3G24750	AT3G24750	5.2371	0.59039	3.61116e-05	uncharacterized protein [Source:EMBL;Acc:AEE76943.1]
AT1G73010	PS2	5.14443	0.501966	0.00133491	phosphate starvation-induced protein 2 [Source:EMBL;Acc:AEE35403.1]
AT1G70640	AT1G70640	5.13989	6.77757	0.000104532	octicosapeptide/Phox/Be.1 domain-containing protein [Source:EMBL;Acc:AEE35093.1]
AT1G61340	AT1G61340	5.07097	2.99843	5.43948e-06	F-box protein [Source:EMBL;Acc:AEE33822.1]
AT1G52770	AT1G52770	5.01355	5.52332	8.65738e-07	phototropic-responsive NPH3-like protein [Source:EMBL;Acc:AEE32850.1]
AT5G62360	AT5G62360	4.99661	7.70635	0.00079577	plant invertase/pectin methylesterase inhibitor domain-containing protein [Source:EMBL;Acc:AED97600.1]
AT2G36750	UGT73C1	4.98004	2.34039	0.000319365	cytokinin-O-glucosyltransferase 1 [Source:EMBL;Acc:AEC09294.1]
AT1G73325	AT1G73325	4.90823	4.25555	0.000956627	Kunitz family trypsin and protease inhibitor protein [Source:EMBL;Acc:AEE35443.1]
AT4G15210	BMY1	4.8889	5.75166	3.76034e-05	beta-amylase 5 [Source:EMBL;Acc:AEE83569.1]
AT5G03204	AT5G03204	4.86282	4.26609	0.0105512	uncharacterized protein [Source:EMBL;Acc:AED90570.1]
AT1G25422	AT1G25422	4.7029	5.25678	0.000355328	uncharacterized protein [Source:EMBL;Acc:AEE30623.1]
AT5G63450	CYP94B1	4.68282	4.68858	0.0478209	cytochrome P450, family 94, subfamily B, polypeptide 1 [Source:EMBL;Acc:AED97750.1]
AT5G24470	PRR5	4.66274	8.0142	2.10682e-05	two-component response regulator-like APRR5 [Source:EMBL;Acc:AED93314.1]
AT1G52560	AT1G52560	4.64798	-0.400652	0.00352855	HSP20-like chaperone [Source:EMBL;Acc:AEE32822.1]
AT5G40210	AT5G40210	4.6156	3.43595	0.0048085	nodulin MtN21 /EamA-like transporter family protein [Source:EMBL;Acc:AED94520.1]
AT5G24780	VSP1	4.59508	8.16888	0.00238552	vegetative storage protein 1 [Source:EMBL;Acc:AED93361.1]
AT3G09590	AT3G09590	4.57825	-0.529109	0.0019236	putative pathogenesis-related protein [Source:EMBL;Acc:AEE74785.1]
AT3G17790	PAP17	4.55602	-1.8732	2.31803e-06	purple acid phosphatase 17 [Source:EMBL;Acc:AEE76007.1]
AT2G02010	GAD4	4.53284	5.2838	0.00120408	glutamate decarboxylase 4 [Source:EMBL;Acc:AEC05532.1]
AT3G02040	SRG3	4.53033	-1.05766	2.29164e-05	senescence-related protein [Source:EMBL;Acc:AEE73752.1]
AT3G63060	EDL3	4.48349	0.962701	0.00180867	EID1-like F-box protein 3 [Source:EMBL;Acc:AEE80430.1]
AT4G15200	FH3	4.45038	4.68347	0.00033524	formin 3 [Source:EMBL;Acc:AEE83567.1]
AT1G43160	RAP2.6	4.4034	6.13043	0.0115892	ethylene-responsive transcription factor RAP2-6 [Source:EMBL;Acc:AEE31950.1]
AT3G03260	HDG8	4.36534	0.964102	0.00125121	homeobox-leucine zipper protein HDG8 [Source:EMBL;Acc:AEE73918.1]
AT1G79310	AtMC7	4.36013	4.74072	0.0157309	metacaspase 7 [Source:EMBL;Acc:AEE36229.1]
AT4G36010	AT4G36010	4.35371	4.67868	6.53074e-05	pathogenesis-related thaumatin family protein [Source:EMBL;Acc:AEE86602.1]
AT5G54165	AT5G54165	4.35129	0.649627	0.000544362	uncharacterized protein [Source:EMBL;Acc:AED96461.1]
AT3G21880	AT3G21880	4.34868	-0.00749731	0.000821497	zinc finger protein CONSTANS-LIKE 12 [Source:EMBL;Acc:AEE76562.1]
AT4G27560	AT4G27560	4.33005	3.89815	5.35864e-06	UDP-glycosyltransferase-like protein [Source:EMBL;Acc:AEE85357.1]
AT3G22275	AT3G22275	4.32914	3.43957	0.0304534	uncharacterized protein [Source:EMBL;Acc:AEE76617.1]
AT3G59820	AT3G59820	4.27095	5.83429	3.29681e-07	LETM1-like protein [Source:EMBL;Acc:AEE79972.1]
AT4G02360	AT4G02360	4.25565	6.04152	0.00104806	uncharacterized protein [Source:EMBL;Acc:AEE82159.1]
AT4G12400	Hop3	4.24543	-1.5752	1.67102e-06	putative stress-inducible protein [Source:EMBL;Acc:AEE83125.1]
AT3G48520	CYP94B3	4.23296	6.92496	0.0409497	cytochrome P450, family 94, subfamily B, polypeptide 3 [Source:EMBL;Acc:AEE78426.1]
AT4G37295	AT4G37295	4.23229	-0.0598211	3.38555e-05	uncharacterized protein [Source:EMBL;Acc:AEE86778.1]
AT4G16590	ATCSLA01	4.22173	5.19944	0.0147254	cellulose synthase-like A01 [Source:EMBL;Acc:AEE83774.1]
AT1G04980	ATPDI10	4.20487	3.59855	9.03621e-07	protein disulfide-isomerase A6 [Source:EMBL;Acc:AEE27773.1]
AT3G61920	AT3G61920	4.20305	5.30763	2.71934e-05	uncharacterized protein [Source:EMBL;Acc:AEE80279.1]
AT5G52640	AtHsp90-1	4.20104	-2.80853	1.21688e-06	heat shock protein 81-1 [Source:EMBL;Acc:AED96244.1]
AT1G66760	AT1G66760	4.18443	3.43784	0.000835294	MATE efflux family protein [Source:EMBL;Acc:AEE34552.1]
AT2G19450	ATDGAT	4.18408	7.10142	1.57398e-05	diacylglycerol O-acyltransferase 1 [Source:EMBL;Acc:AEC06882.1]
AT4G25433	AT4G25433	4.18102	2.67907	0.0019903	peptidoglycan-binding LysM domain-containing protein [Source:EMBL;Acc:AEE85057.1]
AT2G34080	AT2G34080	4.15917	0.267865	0.00259015	cysteine proteinase-like protein [Source:EMBL;Acc:AEC08915.1]
AT2G32210	AT2G32210	4.15322	2.33127	0.000215222	uncharacterized protein [Source:EMBL;Acc:AEC08650.1]
AT1G56650	ATMYB75	4.13917	3.641	0.000418375	transcription factor MYB75 [Source:EMBL;Acc:AEE33419.1]
AT5G25450	AT5G25450	4.11974	-0.35359	2.51627e-05	ubiquinol-cytochrome c reductase subunit 7 [Source:EMBL;Acc:AED93445.1]
AT4G16146	AT4G16146	4.11576	5.34266	3.98671e-07	cAMP-regulated phosphoprotein 19-related protein [Source:EMBL;Acc:AEE83702.1]
AT1G68568	AT1G68568	4.07884	1.99145	0.0486382	other RNA.[Source:TAIR;Acc:AT1G68568]
AT2G47180	AtGolS1	4.07578	0.971551	0.00546104	galactinol synthase 1 [Source:EMBL;Acc:AEC10811.1]
AT5G40350	MYB24	4.06684	3.37761	0.017666	myb domain protein 24 [Source:EMBL;Acc:AED94536.1]
AT2G47460	MYB12	4.06077	0.387905	0.00421248	transcription factor MYB12 [Source:EMBL;Acc:AEC10843.1]
AT5G58780	AT5G58780	4.05969	-0.0598213	1.48169e-05	dehydrodolichyl diphosphate synthase 3 [Source:EMBL;Acc:AED97097.1]
AT5G05410	DREB2	4.04263	2.39367	8.24645e-06	dehydration-responsive element-binding protein 2A [Source:EMBL;Acc:AED90871.1]
AT1G28480	GRX480	4.03816	5.073	0.00127654	glutaredoxin-C9 [Source:EMBL;Acc:AEE30981.1]
AT1G21550	AT1G21550	4.02715	0.825216	1.88625e-05	putative calcium-binding protein CML44 [Source:EMBL;Acc:AEE30116.1]
AT1G11210	AT1G11210	4.02659	5.15101	0.00181643	uncharacterized protein [Source:EMBL;Acc:AEE28699.1]
AT3G51450	AT3G51450	4.02234	4.3537	0.00166492	strictosidine synthase family protein [Source:EMBL;Acc:AEE78794.1]
AT2G21130	AT2G21130	3.98416	3.78698	4.51283e-05	Peptidyl-prolyl cis-trans isomerase CYP19-2 [Source:EMBL;Acc:AEC07126.1]
AT1G32880	AT1G32880	3.97321	0.145065	4.03596e-06	armadillo/beta-catenin-like repeats-containing protein [Source:EMBL;Acc:AEE31536.1]
AT3G53232	RTFL1	3.9723	3.51904	0.00146573	protein rotundifolia like 1 [Source:EMBL;Acc:AEE79051.1]
AT5G59220	HAI1	3.97131	0.332899	0.000241764	protein phosphatase [Source:EMBL;Acc:AED97159.1]
AT3G25180	CYP82G1	3.97067	5.21264	0.0186112	cytochrome P450, family 82, subfamily G, polypeptide 1 [Source:EMBL;Acc:AEE76990.1]
AT5G64750	ABR1	3.9587	4.50776	0.0145468	ethylene-responsive transcription factor ABR1 [Source:EMBL;Acc:AED97946.1]
AT4G29930	AT4G29930	3.95839	4.16727	0.0478572	transcription factor bHLH27 [Source:EMBL;Acc:AEE85697.1]
AT4G21320	HSA32	3.93837	-1.46571	0.000455199	Aldolase-type TIM barrel family protein [Source:EMBL;Acc:AEE84439.1]
AT1G59860	AT1G59860	3.92837	-2.20841	5.74347e-06	HSP20-like chaperone [Source:EMBL;Acc:AEE33629.1]
AT1G07500	AT1G07500	3.87702	0.427086	0.000582244	uncharacterized protein [Source:EMBL;Acc:AEE28136.1]
AT2G29460	GST22	3.87428	6.64051	0.00262941	glutathione S-transferase [Source:EMBL;Acc:AEC08257.1]
AT1G20030	AT1G20030	3.8504	4.2893	1.7042e-05	pathogenesis-related thaumatin-like protein [Source:EMBL;Acc:AEE29927.1]
AT1G14120	AT1G14120	3.8269	6.70348	0.00893405	2-oxoglutarate (2OG) and Fe(II)-dependent oxygenase-like protein [Source:EMBL;Acc:AEE29108.1]
AT3G16050	PDX1.2	3.81732	-1.571	9.46141e-06	putative pyridoxal biosynthesis protein PDX1.2 [Source:EMBL;Acc:AEE75766.1]
AT5G65280	GCL1	3.78822	4.16314	0.00852151	protein GCR2-like 1 [Source:EMBL;Acc:AED98033.1]
AT4G12410	AT4G12410	3.77384	2.28814	0.00193146	SAUR-like auxin-responsive protein [Source:EMBL;Acc:AEE83127.1]
AT3G21660	AT3G21660	3.75969	0.275568	0.00114278	UBX domain-containing protein [Source:EMBL;Acc:AEE76535.1]
AT2G38465	AT2G38465	3.75127	4.89067	0.00134602	uncharacterized protein [Source:EMBL;Acc:AEC09540.1]
AT3G23170	AT3G23170	3.74795	0.849384	7.37104e-07	uncharacterized protein [Source:EMBL;Acc:AEE76728.1]
AT3G46700	AT3G46700	3.74513	3.31633	0.00846256	glucuronosyl transferase-like protein [Source:EMBL;Acc:AEE78195.1]
AT3G27810	ATMYB3	3.74433	1.81235	0.0461974	transcription factor MYB21 [Source:EMBL;Acc:AEE77366.1]
AT5G64510	TIN1	3.73776	-0.999562	2.51258e-05	uncharacterized protein [Source:EMBL;Acc:AED97909.1]
AT2G04135	AT2G04135	3.72709	-0.331712	2.54344e-06	transposable element gene.[Source:TAIR;Acc:AT2G04135]
AT3G04010	AT3G04010	3.71844	4.20036	0.000428246	O-Glycosyl hydrolases family 17 protein [Source:EMBL;Acc:AEE74025.1]
AT2G41730	AT2G41730	3.71513	0.312841	0.000993643	uncharacterized protein [Source:EMBL;Acc:AEC10026.1]
AT4G28140	AT4G28140	3.71137	3.38897	0.00321255	ethylene-responsive transcription factor ERF054 [Source:EMBL;Acc:AEE85444.1]
AT5G09440	EXL4	3.70453	3.1571	0.00109388	protein exordium like 4 [Source:EMBL;Acc:AED91393.1]
AT3G29575	AFP3	3.69772	1.5141	1.30814e-05	Ninja-family protein AFP3 [Source:EMBL;Acc:AEE77590.1]
AT3G08970	ATERDJ3A	3.69408	-0.244802	1.19142e-05	DnaJ domain-containing protein [Source:EMBL;Acc:AEE74703.1]
AT5G41315	GL3	3.68149	4.8936	0.00318353	transcription factor GLABRA 3 [Source:EMBL;Acc:AED94664.1]
AT2G46940	AT2G46940	3.67434	-1.11775	0.00256107	uncharacterized protein [Source:EMBL;Acc:AEC10775.1]
AT2G30310	AT2G30310	3.66204	0.170785	0.00686985	GDSL esterase/lipase [Source:EMBL;Acc:AEC08369.1]
AT3G01600	anac044	3.65798	2.53301	0.0042982	NAC domain containing protein 44 [Source:EMBL;Acc:AEE73694.1]
AT5G63160	BT1	3.64505	0.9879	1.41757e-06	BTB and TAZ domain protein 1 [Source:EMBL;Acc:AED97712.1]
AT2G06050	OPR3	3.64231	3.66529	0.0168795	12-oxophytodienoate reductase 3 [Source:EMBL;Acc:AEC06000.1]
AT3G12580	HSP70	3.63842	-3.4646	1.98979e-07	heat shock protein 70-4 [Source:EMBL;Acc:AEE75218.1]
AT3G27809	AT3G27809	3.62855	1.70504	0.0433062	uncharacterized protein [Source:EMBL;Acc:AEE77365.1]
AT3G27025	AT3G27025	3.62373	-2.54337	0.000262222	uncharacterized protein [Source:EMBL;Acc:AEE77256.1]
AT1G02460	AT1G02460	3.62056	1.82294	0.000401459	Pectin lyase-like protein [Source:EMBL;Acc:AEE27432.1]
AT1G76590	AT1G76590	3.61988	3.38148	9.42651e-05	PLATZ transcription factor domain-containing protein [Source:EMBL;Acc:AEE35862.1]
AT1G13370	AT1G13370	3.6173	1.89517	0.00202026	histone H3 [Source:EMBL;Acc:AEE29008.1]
AT5G49330	PFG3	3.61146	2.78999	0.000105955	myb domain protein 111 [Source:EMBL;Acc:AED95797.1]
AT1G05100	MAPKKK18	3.61002	2.46756	0.0441353	mitogen-activated protein kinase kinase kinase 18 [Source:EMBL;Acc:AEE27791.1]
AT5G08640	FLS	3.60608	2.36606	2.67181e-06	flavonol synthase/flavanone 3-hydroxylase [Source:EMBL;Acc:AED91333.1]
AT2G37770	AT2G37770	3.59503	4.28826	0.000734584	NAD(P)-linked oxidoreductase-like protein [Source:EMBL;Acc:AEC09448.1]
AT1G17380	JAZ5	3.59261	4.0821	0.00473474	protein TIFY 11A [Source:EMBL;Acc:AEE29581.1]
AT4G10290	AT4G10290	3.56709	6.98737	0.00996045	cupin domain-containing protein [Source:EMBL;Acc:AEE82864.1]
AT3G21890	AT3G21890	3.56368	-1.59408	8.32802e-06	B-box type zinc finger-containing protein [Source:EMBL;Acc:AEE76563.1]
AT5G11260	HY5	3.55909	-1.45245	1.98979e-07	transcription factor HY5 [Source:EMBL;Acc:AED91653.1]
AT4G19390	AT4G19390	3.5479	4.19464	2.71874e-05	uncharacterized protein [Source:EMBL;Acc:AEE84175.1]
AT1G74310	ATHSP101	3.54193	-3.1439	2.37648e-06	heat shock protein 101 [Source:EMBL;Acc:AEE35576.1]
AT3G26330	CYP71B37	3.53079	4.71509	0.0352003	cytochrome P450 71B37 [Source:EMBL;Acc:AEE77146.1]
AT5G66650	AT5G66650	3.52413	3.59402	0.000674903	uncharacterized protein [Source:EMBL;Acc:AED98245.1]
AT4G37990	ELI3	3.52106	6.04978	0.0332384	cinnamyl alcohol dehydrogenase 8 [Source:EMBL;Acc:AEE86861.1]
AT2G26150	ATHSFA2	3.51521	-4.94656	1.75631e-06	heat stress transcription factor A-2 [Source:EMBL;Acc:AEC07801.1]
AT4G34710	ATADC2	3.51148	4.69137	0.000145806	arginine decarboxylase 2 [Source:EMBL;Acc:AEE86414.1]
AT2G22880	AT2G22880	3.50134	5.05076	0.016386	VQ motif-containing protein [Source:EMBL;Acc:AEC07368.1]
AT3G51240	TT6	3.48889	1.74665	5.09006e-07	Naringenin,2-oxoglutarate 3-dioxygenase [Source:EMBL;Acc:AEE78767.1]
AT5G24880	AT5G24880	3.48733	-0.393155	0.0285523	uncharacterized protein [Source:EMBL;Acc:AED93374.1]
AT3G51238	AT3G51238	3.48646	1.76516	4.96116e-07	other RNA.[Source:TAIR;Acc:AT3G51238]
AT2G36590	ProT3	3.4831	2.90097	9.45286e-05	proline transporter 3 [Source:EMBL;Acc:AEC09272.1]
AT5G54960	PDC2	3.48301	3.1236	9.95754e-06	pyruvate decarboxylase-2 [Source:EMBL;Acc:AED96563.1]
AT2G42530	COR15B	3.47112	4.13748	2.12393e-07	cold-regulated protein 15b [Source:EMBL;Acc:AEC10134.1]
AT1G51760	IAR3	3.45531	3.31512	0.0173117	IAA-amino acid hydrolase ILR1-like 4 [Source:EMBL;Acc:AEE32712.1]
AT5G12110	AT5G12110	3.45425	-1.56333	3.3044e-06	Elongation factor 1-beta 1 [Source:EMBL;Acc:AED91764.1]
AT2G43375	AT2G43375	3.45088	0.201395	0.0010162	other RNA.[Source:TAIR;Acc:AT2G43375]
AT4G21200	ATGA2OX8	3.44998	3.69657	0.00197865	gibberellin 2-beta-dioxygenase 8 [Source:EMBL;Acc:AEE84421.1]
AT4G11140	CRF1	3.44702	2.20706	0.00419855	ethylene-responsive transcription factor CRF1 [Source:EMBL;Acc:AEE82977.1]
AT4G36180	AT4G36180	3.44403	3.52204	2.59014e-06	putative LRR receptor-like serine/threonine-protein kinase [Source:EMBL;Acc:AEE86628.1]
AT4G31875	AT4G31875	3.44307	-1.27074	1.97743e-06	uncharacterized protein [Source:EMBL;Acc:AEE85971.1]
AT4G08570	AT4G08570	3.43424	0.306978	0.0258932	heavy-metal-associated domain-containing protein [Source:EMBL;Acc:AEE82659.1]
AT1G29540	AT1G29540	3.42504	4.10538	0.00560363	uncharacterized protein [Source:EMBL;Acc:AEE31101.1]
AT1G75163	AT1G75163	3.41875	0.258285	0.00567557	snoRNA.[Source:TAIR;Acc:AT1G75163]
AT1G17420	LOX3	3.40509	3.3288	0.0157876	lipoxygenase 3 [Source:EMBL;Acc:AEE29585.1]
AT3G51440	AT3G51440	3.40373	4.32539	0.00132037	strictosidine synthase family protein [Source:EMBL;Acc:AEE78793.1]
AT2G38240	AT2G38240	3.39349	7.29039	0.00154605	2-oxoglutarate (2OG) and Fe(II)-dependent oxygenase-like protein [Source:EMBL;Acc:AEC09512.1]
AT5G15960	KIN1	3.38161	3.65966	5.40751e-05	stress-induced protein KIN1 [Source:EMBL;Acc:AED92230.1]
AT5G19100	AT5G19100	3.36744	4.98587	0.00550022	Eukaryotic aspartyl protease family protein [Source:EMBL;Acc:AED92653.1]
AT1G10530	AT1G10530	3.36684	2.88459	0.00490473	uncharacterized protein [Source:EMBL;Acc:AEE28591.1]
AT1G52890	ANAC019	3.35671	3.81854	0.00864489	NAC domain-containing protein 19 [Source:EMBL;Acc:AEE32864.1]
AT5G43380	TOPP6	3.33566	3.47336	2.21754e-05	serine/threonine-protein phosphatase PP1 isozyme 7 [Source:EMBL;Acc:AED94953.1]
AT1G17940	AT1G17940	3.33355	1.48654	2.9452e-05	Endosomal targeting BRO1-like domain-containing protein [Source:EMBL;Acc:AEE29654.1]
AT5G59760	AT5G59760	3.33246	1.81274	0.0168293	uncharacterized protein [Source:EMBL;Acc:AED97229.1]
AT1G60190	AT1G60190	3.32903	-1.61318	1.75869e-05	U-box domain-containing protein 19 [Source:EMBL;Acc:AEE33665.1]
AT5G05365	AT5G05365	3.32301	0.865006	0.000132801	metal ion binding protein [Source:EMBL;Acc:AED90865.1]
AT2G24210	TPS10	3.31949	8.50952	0.00884062	myrcene/ocimene synthase [Source:EMBL;Acc:AEC07543.1]
AT3G27415	AT3G27415	3.31269	4.91581	0.00935286	uncharacterized protein [Source:EMBL;Acc:AEE77314.1]
AT1G54050	AT1G54050	3.30779	-0.783559	1.69944e-05	HSP20-like chaperone [Source:EMBL;Acc:AEE33041.1]
AT1G75580	AT1G75580	3.30688	0.244244	0.00345675	SAUR-like auxin-responsive protein [Source:EMBL;Acc:AEE35735.1]
AT2G16890	AT2G16890	3.30183	5.44146	8.11878e-05	UDP-glycosyltransferase-like protein [Source:EMBL;Acc:AEC06548.1]
AT2G33380	CLO-3	3.29849	1.06498	0.000919028	caleosin-related protein [Source:EMBL;Acc:AEC08825.1]
AT3G27416	AT3G27416	3.28803	4.91581	0.00913414	uncharacterized protein [Source:EMBL;Acc:AEE77315.1]
AT2G27690	CYP94C1	3.28771	4.19319	0.00597753	cytochrome P450, family 94, subfamily C, polypeptide 1 [Source:EMBL;Acc:AEC08026.1]
AT4G24960	ATHVA22D	3.28461	0.423807	5.54702e-06	HVA22-like protein d [Source:EMBL;Acc:AEE84981.1]
AT5G54930	AT5G54930	3.27982	1.54182	8.88431e-06	AT hook motif-containing protein [Source:EMBL;Acc:AED96558.1]
AT4G18280	AT4G18280	3.27784	2.27547	9.15189e-06	glycine-rich cell wall protein-like protein [Source:EMBL;Acc:AEE84019.1]
AT2G46240	BAG6	3.26877	0.899528	5.22127e-06	BCL-2-associated athanogene 6 [Source:EMBL;Acc:AEC10664.1]
AT3G17609	HYH	3.25971	-1.40237	2.40109e-07	transcription factor HY5-like protein [Source:EMBL;Acc:AEE75976.1]
AT5G64401	AT5G64401	3.25576	-1.34743	1.98838e-05	uncharacterized protein [Source:EMBL;Acc:AED97889.1]
AT1G17460	TRFL3	3.24981	3.34154	1.67102e-06	protein TRF-like 3 [Source:EMBL;Acc:AEE29593.1]
AT2G21640	AT2G21640	3.24781	0.90044	0.000454332	uncharacterized protein [Source:EMBL;Acc:AEC07206.1]
AT3G25780	AOC3	3.2461	4.63503	0.00136185	allene oxide cyclase 3 [Source:EMBL;Acc:AEE77067.1]
AT4G08555	AT4G08555	3.24453	0.412039	0.0279229	uncharacterized protein [Source:EMBL;Acc:AEE82657.1]
AT4G17470	AT4G17470	3.23696	6.14938	0.016638	palmitoyl-protein thioesterase [Source:EMBL;Acc:AEE83897.1]
AT1G51090	AT1G51090	3.22238	3.42441	0.000337511	heavy-metal-associated domain-containing protein [Source:EMBL;Acc:AEE32621.1]
AT1G56300	AT1G56300	3.22191	2.59029	5.45548e-06	chaperone DnaJ-domain containing protein [Source:EMBL;Acc:AEE33375.1]
AT5G67080	MAPKKK19	3.20337	4.68819	0.0278426	mitogen-activated protein kinase kinase kinase 19 [Source:EMBL;Acc:AED98298.1]
AT1G76790	AT1G76790	3.20101	8.71339	3.94861e-05	O-methyltransferase-like protein [Source:EMBL;Acc:AEE35889.1]
AT4G27657	AT4G27657	3.19295	-2.0273	5.09006e-07	uncharacterized protein [Source:EMBL;Acc:AEE85377.1]
AT4G11590	AT4G11590	3.17634	2.44738	0.00236935	F-box protein [Source:EMBL;Acc:AEE83028.1]
AT5G03545	ATIPS2	3.17037	1.55455	0.0108287	uncharacterized protein [Source:EMBL;Acc:AED90623.1]
AT1G22770	GI	3.15728	2.40593	1.97743e-06	gigantea protein (GI) [Source:EMBL;Acc:AEE30286.1]
AT4G33467	AT4G33467	3.15449	3.85266	0.0463958	uncharacterized protein [Source:EMBL;Acc:AEE86229.1]
AT3G19270	CYP707A4	3.14887	-0.273155	0.000109375	abscisic acid 8'-hydroxylase 4 [Source:EMBL;Acc:AEE76215.1]
AT5G67210	AT5G67210	3.14283	3.66846	0.0117865	uncharacterized protein [Source:EMBL;Acc:AED98314.1]
AT4G37140	MEE69	3.14253	4.05864	0.0239786	maternal effect embryo arrest 69 / hydrolase [Source:EMBL;Acc:AEE86758.1]
AT3G22840	ELIP1	3.13924	-0.0508945	0.000105933	chlorophyll A-B binding, early light-inducible protein [Source:EMBL;Acc:AEE76682.1]
AT3G19970	AT3G19970	3.13899	0.538075	4.01468e-05	uncharacterized protein [Source:EMBL;Acc:AEE76314.1]
AT3G10185	AT3G10185	3.13213	-0.0411784	0.000104157	Gibberellin-regulated family protein [Source:EMBL;Acc:AEE74867.1]
AT1G29330	ATERD2	3.12324	1.96457	0.00510175	ER lumen protein retaining receptor [Source:EMBL;Acc:AEE31073.1]
AT1G27730	STZ	3.115	3.74464	0.000977665	zinc finger protein STZ/ZAT10 [Source:EMBL;Acc:AEE30870.1]
AT2G20560	AT2G20560	3.10311	-3.95299	6.51806e-07	DNAJ heat shock protein-like protein [Source:EMBL;Acc:AEC07028.1]
AT5G24770	VSP2	3.10269	6.02838	0.0102183	vegetative storage protein 2 [Source:EMBL;Acc:AED93359.1]
AT1G70700	JAZ9	3.1019	2.57473	0.00107402	protein TIFY 7 [Source:EMBL;Acc:AEE35102.1]
AT1G06000	AT1G06000	3.08863	3.13935	4.06984e-05	UDP-glycosyltransferase-like protein [Source:EMBL;Acc:AEE27928.1]
AT4G14690	ELIP2	3.08768	2.26137	1.02427e-05	early light-inducible protein 2 [Source:EMBL;Acc:AEE83475.1]
AT4G34588	CPuORF2	3.07564	4.16615	2.87492e-06	uncharacerized protein [Source:EMBL;Acc:AEE86396.1]
AT4G34590	GBF6	3.07564	4.16615	2.87492e-06	G-box binding factor 6 [Source:EMBL;Acc:AEE86397.1]
AT1G19180	JAZ1	3.06618	3.95756	0.00550995	protein TIFY 10A [Source:EMBL;Acc:AEE29815.1]
AT5G63087	AT5G63087	3.0659	3.14274	0.000205898	Plant thionin family protein [Source:EMBL;Acc:AED97699.1]
AT4G26150	GATA22	3.06082	-1.13068	9.61058e-05	putative GATA transcription factor 22 [Source:EMBL;Acc:AEE85164.1]
AT4G12290	AT4G12290	3.05945	4.02348	1.95918e-06	copper amine oxidase family protein [Source:EMBL;Acc:AEE83111.1]
AT2G34930	AT2G34930	3.05162	3.67746	0.0231774	disease resistance-like protein/LRR domain-containing protein [Source:EMBL;Acc:AEC09041.1]
AT5G67480	BT4	3.0488	5.06111	3.86086e-05	BTB and TAZ domain protein 4 [Source:EMBL;Acc:AED98349.1]
AT5G20150	ATSPX1	3.04628	-0.711498	1.21688e-06	SPX domain-containing protein 1 [Source:EMBL;Acc:AED92801.1]
AT2G22770	NAI1	3.03649	4.01216	0.0170909	transcription factor NAI1 [Source:EMBL;Acc:AEC07352.1]
AT2G16367	AT2G16367	3.03555	2.28202	0.001019	Encodes a defensin-like (DEFL) family protein..[Source:TAIR;Acc:AT2G16367]
AT5G42020	BIP	3.02663	0.606413	4.84839e-05	Luminal-binding protein 2 [Source:EMBL;Acc:AED94755.1]
AT4G13410	ATCSLA15	3.02265	6.21767	0.00231744	putative mannan synthase 15 [Source:EMBL;Acc:AEE83276.1]
AT5G15970	KIN2	3.00758	3.07395	3.69157e-06	stress-induced protein KIN2 [Source:EMBL;Acc:AED92231.1]
AT1G72520	LOX4	3.00096	3.24856	0.00660787	lipoxygenase 4 [Source:EMBL;Acc:AEE35334.1]
AT4G20190	AT4G20190	2.99725	4.35351	0.00877865	uncharacterized protein [Source:EMBL;Acc:AEE84283.1]
AT1G80840	WRKY40	2.99451	2.99691	0.000212255	putative WRKY transcription factor 40 [Source:EMBL;Acc:AEE36457.1]
AT3G57520	SIP2	2.98897	3.81565	3.85335e-05	putative galactinol--sucrose galactosyltransferase 2 [Source:EMBL;Acc:AEE79666.1]
AT5G65300	AT5G65300	2.97817	3.86029	0.0052065	uncharacterized protein [Source:EMBL;Acc:AED98036.1]
AT2G29450	ATGSTU5	2.97389	0.020812	0.00120158	glutathione S-transferase 103-1A [Source:EMBL;Acc:AEC08255.1]
AT1G67970	AT-HSFA8	2.95962	3.95518	3.37292e-05	heat stress transcription factor A-8 [Source:EMBL;Acc:AEE34730.1]
AT4G34550	AT4G34550	2.95699	-2.31533	2.54344e-06	uncharacterized protein [Source:EMBL;Acc:AEE86391.1]
AT4G11911	AT4G11911	2.94048	5.91808	0.0163847	uncharacterized protein [Source:EMBL;Acc:AEE83069.1]
AT5G41120	AT5G41120	2.93412	3.80728	0.0043537	Esterase/lipase/thioesterase family protein [Source:EMBL;Acc:AED94642.1]
AT5G13205	AT5G13205	2.92702	1.79412	0.000911878	transposable element gene.[Source:TAIR;Acc:AT5G13205]
AT4G27654	AT4G27654	2.91538	2.63255	0.000971942	uncharacterized protein [Source:EMBL;Acc:AEE85376.1]
AT5G47060	AT5G47060	2.91341	1.78936	2.85475e-05	uncharacterized protein [Source:EMBL;Acc:AED95462.1]
AT1G61610	AT1G61610	2.90577	2.77757	0.0370521	S-locus lectin protein kinase-like protein [Source:EMBL;Acc:AEE33862.1]
AT3G03480	CHAT	2.89251	4.3226	0.000602074	acetyl CoA:(Z)-3-hexen-1-ol acetyltransferase [Source:EMBL;Acc:AEE73949.1]
AT2G38750	ANNAT4	2.88353	2.57179	0.000308802	annexin D4 [Source:EMBL;Acc:AEC09580.1]
AT2G42540	COR15	2.88325	3.4692	1.21688e-06	cold-regulated protein 15a [Source:EMBL;Acc:AEC10135.1]
AT5G67300	ATMYB44	2.87098	1.36451	0.000264131	transcription factor MYB44 [Source:EMBL;Acc:AED98326.1]
AT5G28540	BIP1	2.87063	0.733599	0.000143024	Luminal-binding protein 1 [Source:EMBL;Acc:AED93812.1]
AT1G14360	ATUTR3	2.86904	0.827897	0.000380928	UDP-galactose transporter 3 [Source:EMBL;Acc:AEE29152.1]
AT3G11230	AT3G11230	2.86797	2.81826	0.00018014	yippee-like protein [Source:EMBL;Acc:AEE75017.1]
AT3G47342	AT3G47342	2.86696	-0.348295	0.0038296	snoRNA.[Source:TAIR;Acc:AT3G47342]
AT5G61790	ATCNX1	2.86465	1.08218	6.66251e-06	calnexin 1 [Source:EMBL;Acc:AED97518.1]
AT1G72330	ALAAT2	2.85884	3.37722	2.56092e-06	alanine aminotransferase 2 [Source:EMBL;Acc:AEE35306.1]
AT1G77450	anac032	2.85139	1.08409	0.00149603	NAC domain containing protein 32 [Source:EMBL;Acc:AEE35979.1]
AT3G02470	SAMDC	2.84696	3.31269	0.0276728	S-adenosylmethionine decarboxylase 1 beta chain [Source:EMBL;Acc:AEE73814.1]
AT4G33700	AT4G33700	2.843	2.96265	4.66025e-06	CBS domain-containing protein [Source:EMBL;Acc:AEE86267.1]
AT1G30100	NCED5	2.84173	1.30253	9.48087e-06	9-cis-epoxycarotenoid dioxygenase [Source:EMBL;Acc:AEE31178.1]
AT5G13940	AT5G13940	2.8376	0.0545722	0.00806522	aminopeptidase [Source:EMBL;Acc:AED91962.1]
AT1G64760	AT1G64760	2.83514	3.06583	9.03621e-07	glucan endo-1,3-beta-glucosidase 8 [Source:EMBL;Acc:AEE34284.1]
AT3G29798	AT3G29798	2.83151	0.654601	0.000309587	transposable element gene.[Source:TAIR;Acc:AT3G29798]
AT3G21560	UGT84A2	2.82904	2.95786	5.43948e-06	sinapate 1-glucosyltransferase [Source:EMBL;Acc:AEE76523.1]
AT5G40348	AT5G40348	2.82692	2.35103	0.0149152	other RNA.[Source:TAIR;Acc:AT5G40348]
AT1G14130	AT1G14130	2.82014	1.97831	0.01503	2-oxoglutarate (2OG) and Fe(II)-dependent oxygenase-like protein [Source:EMBL;Acc:AEE29109.1]
AT1G80120	AT1G80120	2.81867	2.41427	0.000141773	protein LURP-one-related 5 [Source:EMBL;Acc:AEE36359.1]
AT1G53885	AT1G53885	2.81552	4.66062	0.0250196	uncharacterized protein [Source:EMBL;Acc:AEE33015.1]
AT2G29090	CYP707A2	2.81441	0.542621	0.00265775	abscisic acid 8'-hydroxylase 2 [Source:EMBL;Acc:AEC08210.1]
AT3G56260	AT3G56260	2.81417	1.63084	5.22547e-06	uncharacterized protein [Source:EMBL;Acc:AEE79502.1]
AT2G46270	GBF3	2.81145	0.341871	8.09472e-05	G-box binding factor 3 [Source:EMBL;Acc:AEC10668.1]
AT1G59865	AT1G59865	2.81002	-0.437783	0.0103362	uncharacterized protein [Source:EMBL;Acc:AEE33631.1]
AT2G34650	PID	2.80933	1.47143	1.00057e-05	protein kinase-like protein [Source:EMBL;Acc:AEC09003.1]
AT3G16330	AT3G16330	2.803	3.15353	0.0284794	uncharacterized protein [Source:EMBL;Acc:AEE75798.1]
AT4G10390	AT4G10390	2.80165	2.75301	0.0025973	protein kinase family protein [Source:EMBL;Acc:AEE82875.1]
AT1G60270	BGLU6	2.79496	0.667113	2.05478e-05	beta glucosidase 6 [Source:EMBL;Acc:AEE33672.1]
AT3G21150	BBX32	2.79432	-4.05306	7.08131e-06	B-box 32 protein [Source:EMBL;Acc:AEE76467.1]
AT2G43550	AT2G43550	2.78983	3.62518	0.000862177	defensin-like protein 197 [Source:EMBL;Acc:AEC10289.1]
AT2G37180	RD28	2.77564	-0.367517	3.86866e-05	aquaporin PIP2-3 [Source:EMBL;Acc:AEC09363.1]
AT4G36830	HOS3-1	2.77286	2.36202	0.000160992	GNS1/SUR4 membrane protein [Source:EMBL;Acc:AEE86707.1]
AT5G59580	UGT76E1	2.761	6.29572	0.00204577	UDP-glucosyl transferase 76E1 [Source:EMBL;Acc:AED97208.1]
AT4G31870	ATGPX7	2.75341	2.4217	2.40109e-07	glutathione peroxidase 7 [Source:EMBL;Acc:AEE85970.1]
AT1G53680	ATGSTU28	2.75236	-0.722186	3.56855e-05	glutathione S-transferase TAU 28 [Source:EMBL;Acc:AEE32981.1]
AT1G20070	AT1G20070	2.75014	-0.792334	5.87477e-06	uncharacterized protein [Source:EMBL;Acc:AEE29932.1]
AT2G40080	ELF4	2.74969	5.76509	1.40167e-05	uncharacterized protein [Source:EMBL;Acc:AEC09773.1]
AT4G39361	AT4G39361	2.74851	-0.788888	0.000753994	snoRNA.[Source:TAIR;Acc:AT4G39361]
AT3G47875	AT3G47875	2.74539	0.444297	0.00674135	transposable element gene.[Source:TAIR;Acc:AT3G47875]
AT5G53048	AT5G53048	2.74433	-0.111645	0.000373057	(AT5G53048) otherRNA [Source:RefSeq DNA;Acc:NR_023249]
AT2G32120	HSP70T-2	2.74058	-1.64299	2.84719e-05	heat-shock protein 70T-2 [Source:EMBL;Acc:AEC08637.1]
AT4G15670	AT4G15670	2.7386	1.55771	0.000370445	monothiol glutaredoxin-S7 [Source:EMBL;Acc:AEE83634.1]
AT5G17490	RGL3	2.73212	3.49648	0.0248427	DELLA protein RGL3 [Source:EMBL;Acc:AED92433.1]
AT2G22080	AT2G22080	2.72721	1.10792	2.95757e-05	uncharacterized protein [Source:EMBL;Acc:AEC07260.1]
AT5G04840	AT5G04840	2.72091	-0.143521	0.000163229	bZIP protein [Source:EMBL;Acc:AED90793.1]
AT2G37580	AT2G37580	2.72091	2.92819	0.00029788	RING-H2 finger protein ATL33 [Source:EMBL;Acc:AEC09420.1]
AT4G24010	ATCSLG1	2.71767	1.6922	0.00342047	cellulose synthase-like protein G1 [Source:EMBL;Acc:AEE84839.1]
AT1G80450	AT1G80450	2.71402	4.41026	0.00026264	VQ motif-containing protein [Source:EMBL;Acc:AEE36406.1]
AT5G48250	AT5G48250	2.71321	3.82413	4.65603e-05	zinc finger protein CONSTANS-LIKE 10 [Source:EMBL;Acc:AED95643.1]
AT5G19110	AT5G19110	2.70992	4.91962	0.00942287	Eukaryotic aspartyl protease family protein [Source:EMBL;Acc:AED92654.1]
AT1G48100	AT1G48100	2.7076	-0.302142	0.00205534	polygalacturonase [Source:EMBL;Acc:AEE32248.1]
AT4G23600	JR2	2.70701	4.24712	0.000779067	cystine lyase [Source:EMBL;Acc:AEE84781.1]
AT4G34410	RRTF1	2.70126	2.18407	0.000228434	ethylene-responsive transcription factor ERF109 [Source:EMBL;Acc:AEE86369.1]
AT5G13220	TIFY9	2.70125	4.42944	0.0431319	protein TIFY 9 [Source:EMBL;Acc:AED91867.1]
AT5G14700	AT5G14700	2.69747	1.93328	6.30904e-05	Rossmann-fold NAD(P)-binding domain-containing protein [Source:EMBL;Acc:AED92064.1]
AT2G25930	ELF3	2.69714	4.16151	5.64438e-06	protein EARLY FLOWERING 3 [Source:EMBL;Acc:AEC07774.1]
AT2G24850	TAT3	2.69087	6.1738	0.00736283	tyrosine aminotransferase 3 [Source:EMBL;Acc:AEC07636.1]
AT4G25470	FTQ4	2.68697	3.60569	0.00669885	dehydration-responsive element-binding protein 1C [Source:EMBL;Acc:AEE85064.1]
AT5G23240	AT5G23240	2.68576	7.3476	1.16527e-05	DNAJ heat shock N-terminal domain-containing protein [Source:EMBL;Acc:AED93140.1]
AT3G46640	LUX	2.68059	3.85858	6.97507e-05	protein phytoclock 1 [Source:EMBL;Acc:AEE78187.1]
AT4G37553	AT4G37553	2.67946	2.54273	0.0101356	Potential natural antisense gene, locus overlaps with AT4G37550 and AT4G37560.[Source:TAIR;Acc:AT4G37553]
AT5G17850	AT5G17850	2.67829	3.87831	0.00015408	Sodium/calcium exchanger family protein [Source:EMBL;Acc:AED92478.1]
AT4G36988	CPuORF49	2.67774	1.06099	6.4353e-05	uncharacerized protein [Source:EMBL;Acc:AEE86731.1]
AT4G36990	HSF4	2.67774	1.06099	6.4353e-05	heat stress transcription factor B-1 [Source:EMBL;Acc:AEE86732.1]
AT1G19550	AT1G19550	2.67649	3.71878	0.000496128	Glutathione S-transferase-like protein [Source:EMBL;Acc:AEE29867.1]
AT3G13090	ATMRP8	2.67583	1.98232	0.00265252	multidrug resistance-associated protein 8 [Source:EMBL;Acc:AEE75295.1]
AT2G22500	UCP5	2.67479	2.87167	0.000116135	uncoupling protein 5 [Source:EMBL;Acc:AEC07315.1]
AT1G19570	ATDHAR1	2.66961	3.75107	0.000506131	glutathione S-transferase DHAR1 [Source:EMBL;Acc:AEE29868.1]
AT3G12145	FLR1	2.66937	5.23871	0.00201464	polygalacturonase inhibitory protein-like protein [Source:EMBL;Acc:AEE75158.1]
AT4G16140	AT4G16140	2.66859	0.455947	0.00037758	proline-rich family protein [Source:EMBL;Acc:AEE83697.1]
AT3G09032	AT3G09032	2.66712	2.84923	5.91694e-05	uncharacterized protein [Source:EMBL;Acc:AEE74711.1]
AT3G57920	SPL15	2.66591	-0.320494	0.00377156	squamosa promoter-binding-like protein 15 [Source:EMBL;Acc:AEE79717.1]
AT4G27652	AT4G27652	2.66571	-0.375025	2.70687e-06	uncharacterized protein [Source:EMBL;Acc:AEE85375.1]
AT4G19850	PP2-A2	2.66159	1.00746	0.00570714	protein PHLOEM protein 2-LIKE A2 [Source:EMBL;Acc:AEE84233.1]
AT5G37670	AT5G37670	2.66152	-3.82312	4.97356e-05	heat shock protein 15.7 [Source:EMBL;Acc:AED94218.1]
AT2G32140	AT2G32140	2.66006	1.80491	0.000172439	transmembrane receptor protein [Source:EMBL;Acc:AEC08639.1]
AT2G33000	AT2G33000	2.65761	2.94981	0.0179977	ubiquitin-associated (UBA)/TS-N domain-containing protein-like protein [Source:EMBL;Acc:AEC08772.1]
AT1G72125	AT1G72125	2.64798	1.7733	0.0217581	putative peptide/nitrate transporter [Source:EMBL;Acc:AEE35277.1]
AT4G15680	AT4G15680	2.64134	1.04419	6.167e-05	monothiol glutaredoxin-S4 [Source:EMBL;Acc:AEE83635.1]
AT2G47870	AT2G47870	2.64077	1.46494	0.0032789	putative glutaredoxin-C12 [Source:EMBL;Acc:AEC10903.1]
AT5G42445	AT5G42445	2.63848	3.40057	0.000491497	60S ribosomal protein L3 (RPL3C), pseudogene.[Source:TAIR;Acc:AT5G42445]
AT2G40085	AT2G40085	2.63805	3.48776	0.000717306	uncharacterized protein [Source:EMBL;Acc:AEC09775.1]
AT3G15650	AT3G15650	2.63746	2.00088	0.00590963	phospholipase/carboxylesterase family protein [Source:EMBL;Acc:AEE75708.1]
AT4G34400	AT4G34400	2.63097	2.18488	0.000339865	AP2/B3 domain-containing protein [Source:EMBL;Acc:AEE86368.1]
AT1G30135	JAZ8	2.62953	3.5945	0.00128604	protein TIFY 5A [Source:EMBL;Acc:AEE31184.1]
AT1G66725	MIR163	2.62608	-0.665337	0.00158273	MIR163 miRNA.[Source:TAIR;Acc:AT1G66725]
AT4G05475	AT4G05475	2.624	-0.588142	0.0115766	RNI-like protein [Source:EMBL;Acc:AEE82525.1]
AT4G30500	AT4G30500	2.6232	1.6346	0.0214575	uncharacterized protein [Source:EMBL;Acc:AEE85773.1]
AT1G23010	LPR1	2.62129	1.31607	0.000175292	cupredoxin-like protein [Source:EMBL;Acc:AEE30321.1]
AT4G35630	PSAT	2.62077	4.65868	7.7996e-05	phosphoserine aminotransferase [Source:EMBL;Acc:AEE86542.1]
AT2G37555	AT2G37555	2.62035	-1.40709	0.0340005	other RNA.[Source:TAIR;Acc:AT2G37555]
AT2G02810	ATUTR1	2.61955	1.39091	0.000156747	UDP-galactose transporter 1 [Source:EMBL;Acc:AEC05628.1]
AT2G30300	AT2G30300	2.61475	-0.359525	0.000245257	major facilitator protein [Source:EMBL;Acc:AEC08368.1]
AT5G13170	SAG29	2.6138	0.240611	0.00033513	senescence-associated protein 29 [Source:EMBL;Acc:AED91859.1]
AT4G15660	AT4G15660	2.61339	0.812206	1.94069e-05	monothiol glutaredoxin-S8 [Source:EMBL;Acc:AEE83633.1]
AT2G28900	OEP16	2.61295	4.16794	6.84194e-07	outer plastid envelope protein 16-1 [Source:EMBL;Acc:AEC08186.1]
AT4G15480	UGT84A1	2.61295	0.63461	0.000307351	UDP-glycosyltransferase-like protein [Source:EMBL;Acc:AEE83609.1]
AT2G23340	DEAR3	2.60263	0.734859	0.000196361	ethylene-responsive transcription factor ERF008 [Source:EMBL;Acc:AEC07444.1]
AT5G65870	ATPSK5	2.59953	2.05941	0.00106412	phytosulfokine-beta [Source:EMBL;Acc:AED98117.1]
AT3G28160	AT3G28160	2.59927	1.05366	1.75805e-06	transposable element gene.[Source:TAIR;Acc:AT3G28160]
AT1G68350	AT1G68350	2.59837	2.39728	0.0490734	uncharacterized protein [Source:EMBL;Acc:AEE34784.1]
AT3G11480	ATBSMT1	2.59829	6.35524	0.038631	S-adenosyl-L-methionine-dependent methyltransferase-like protein [Source:EMBL;Acc:AEE75053.1]
AT1G76650	CML38	2.59578	5.09208	0.00138767	calcium-binding protein CML38 [Source:EMBL;Acc:AEE35871.1]
AT1G74456	AT1G74456	2.59576	-0.167254	0.00351923	snoRNA.[Source:TAIR;Acc:AT1G74456]
AT1G15800	AT1G15800	2.5943	1.98546	0.000493315	uncharacterized protein [Source:EMBL;Acc:AEE29367.1]
AT5G58600	PMR5	2.59288	3.37415	2.33842e-06	uncharacterized protein [Source:EMBL;Acc:AED97075.1]
AT5G54450	AT5G54450	2.59193	0	0.0158785	uncharacterized protein [Source:EMBL;Acc:AED96497.1]
AT2G23680	AT2G23680	2.58975	2.50215	1.20873e-05	cold acclimation protein WCOR413-like protein [Source:EMBL;Acc:AEC07480.1]
AT2G17280	AT2G17280	2.58704	2.46138	0.00141034	phosphoglycerate mutase-like protein [Source:EMBL;Acc:AEC06608.1]
AT4G11600	PHGPX	2.58539	1.96635	2.46909e-05	glutathione peroxidase [Source:EMBL;Acc:AEE83029.1]
AT5G03890	AT5G03890	2.58259	0.429562	0.0153858	uncharacterized protein [Source:EMBL;Acc:AED90667.1]
AT2G45930	AT2G45930	2.58179	2.3964	0.00304358	uncharacterized protein [Source:EMBL;Acc:AEC10618.1]
AT3G51910	AT-HSFA7A	2.58173	-2.67871	2.70687e-06	heat stress transcription factor A-7a [Source:EMBL;Acc:AEE78861.1]
AT1G52580	ATRBL5	2.57967	-0.240686	0.0104209	RHOMBOID-like protein 5 [Source:EMBL;Acc:AEE32826.1]
AT3G57157	AT3G57157	2.57531	1.06728	0.0100954	other RNA.[Source:TAIR;Acc:AT3G57157]
AT3G48450	AT3G48450	2.57435	4.29115	0.00621294	RPM1-interacting protein 4 (RIN4) [Source:EMBL;Acc:AEE78418.1]
AT1G65340	CYP96A3	2.57433	1.00537	0.00810997	cytochrome P450, family 96, subfamily A, polypeptide 3 [Source:EMBL;Acc:AEE34360.1]
AT5G58760	DDB2	2.57083	-0.668372	1.5163e-06	DNA damage-binding protein 2 [Source:EMBL;Acc:AED97095.1]
AT5G59820	RHL41	2.56656	4.07141	0.00386743	C2H2-type zinc finger protein [Source:EMBL;Acc:AED97237.1]
AT1G32640	RD22BP1	2.5661	2.67227	0.00152205	transcription factor MYC2 [Source:EMBL;Acc:AEE31513.1]
AT5G49480	ATCP1	2.56549	-0.607591	2.47491e-07	Ca2+-binding protein 1 [Source:EMBL;Acc:AED95819.1]
AT3G17110	AT3G17110	2.56348	1.05011	0.000145916	pseudogene.[Source:TAIR;Acc:AT3G17110]
AT2G36800	DOGT1	2.56198	-0.572553	0.00508425	cytokinin-O-glucosyltransferase 3 [Source:EMBL;Acc:AEC09299.1]
AT3G15990	SULTR3;4	2.55743	-0.455244	0.00018014	putative sulfate transporter 3.4 [Source:EMBL;Acc:AEE75760.1]
AT4G01080	TBL26	2.5569	2.15933	0.000534494	protein trichome birefringence-like 26 [Source:EMBL;Acc:AEE81979.1]
AT5G66052	AT5G66052	2.55581	1.43618	9.95754e-06	uncharacterized protein [Source:EMBL;Acc:AED98149.1]
AT5G54490	PBP1	2.55512	2.2781	0.0129939	pinoid-binding protein 1 [Source:EMBL;Acc:AED96501.1]
AT4G23750	CRF2	2.55457	0.20899	3.38176e-06	ethylene-responsive transcription factor CRF2 [Source:EMBL;Acc:AEE84802.1]
AT1G42980	AT1G42980	2.5537	-0.543849	0.0247341	formin-like protein 12 [Source:EMBL;Acc:AEE31934.1]
AT4G29610	AT4G29610	2.553	4.76073	1.30669e-06	cytidine/deoxycytidylate deaminase-like protein [Source:EMBL;Acc:AEE85651.1]
AT1G06620	AT1G06620	2.55273	3.9914	0.00310564	1-aminocyclopropane-1-carboxylate oxidase-1 [Source:EMBL;Acc:AEE28010.1]
AT1G30070	AT1G30070	2.55168	-1.67673	1.07912e-05	calcyclin binding protein [Source:EMBL;Acc:AEE31175.1]
AT4G35590	AT4G35590	2.55089	2.62271	0.0134688	RWP-RK domain-containing protein [Source:EMBL;Acc:AEE86537.1]
AT1G61890	AT1G61890	2.54783	1.74595	3.31445e-05	MATE efflux family protein [Source:EMBL;Acc:AEE33899.1]
AT1G24580	AT1G24580	2.54254	-3.39725	2.40109e-07	RING/U-box domain-containing protein [Source:EMBL;Acc:AEE30548.1]
AT4G23990	ATCSLG3	2.53895	1.49904	2.88471e-05	cellulose synthase-like protein G3 [Source:EMBL;Acc:AEE84837.1]
AT1G65040	AT1G65040	2.53356	1.77831	1.83141e-05	ubiquitin-protein ligase synoviolin [Source:EMBL;Acc:AEE34320.1]
AT2G20340	AT2G20340	2.53052	2.53503	0.0221054	Tyrosine decarboxylase 1 [Source:EMBL;Acc:AEC06995.1]
AT2G35747	AT2G35747	2.52739	-0.0678761	0.00953445	snoRNA.[Source:TAIR;Acc:AT2G35747]
AT5G63130	AT5G63130	2.52525	-0.39668	8.31379e-06	octicosapeptide/Phox/Bem1p domain-containing protein [Source:EMBL;Acc:AED97708.1]
AT3G27865	AT3G27865	2.52344	-0.338814	0.0288404	snoRNA.[Source:TAIR;Acc:AT3G27865]
AT4G19430	AT4G19430	2.52343	0.643434	0.0470541	uncharacterized protein [Source:EMBL;Acc:AEE84181.1]
AT2G29280	AT2G29280	2.52252	-0.0350951	1.59634e-05	pseudogene.[Source:TAIR;Acc:AT2G29280]
AT1G32870	ANAC013	2.5211	-0.267428	4.39236e-05	NAC domain protein 13 [Source:EMBL;Acc:AEE31535.1]
AT1G32920	AT1G32920	2.51495	2.17818	0.000458717	uncharacterized protein [Source:EMBL;Acc:AEE31539.1]
AT1G48370	YSL8	2.51378	4.81447	1.70951e-05	putative metal-nicotianamine transporter YSL8 [Source:EMBL;Acc:AEE32281.1]
AT1G20510	OPCL1	2.51018	2.36789	0.0026157	OPC-8:0 CoA ligase1 [Source:EMBL;Acc:AEE29981.1]
AT3G25640	AT3G25640	2.50457	0.9261	0.00978348	uncharacterized protein [Source:EMBL;Acc:AEE77045.1]
AT4G29520	AT4G29520	2.50072	0.639424	7.34115e-05	uncharacterized protein [Source:EMBL;Acc:AEE85639.1]
AT5G52310	LTI140	2.50004	2.6005	0.00137375	low-temperature-responsive protein 78/desiccation-responsive protein 29A [Source:EMBL;Acc:AED96199.1]
AT3G55640	AT3G55640	2.49651	1.18598	0.000355227	Mitochondrial substrate carrier family protein [Source:EMBL;Acc:AEE79414.1]
AT5G52320	CYP96A4	2.49304	1.08473	1.97435e-05	cytochrome P450, family 96, subfamily A, polypeptide 4 [Source:EMBL;Acc:AED96200.1]
AT5G49920	AT5G49920	2.48963	-0.106539	0.019831	octicosapeptide/Phox/Bem1p domain-containing protein [Source:EMBL;Acc:AED95871.1]
AT2G43535	AT2G43535	2.48801	2.72733	6.45322e-05	defensin-like protein 196 [Source:EMBL;Acc:AEC10287.1]
AT5G05600	AT5G05600	2.48651	4.43147	0.0330506	oxidoreductase, 2OG-Fe(II) oxygenase family protein [Source:EMBL;Acc:AED90897.1]
AT4G00670	AT4G00670	2.48586	1.85631	0.00217537	Remorin family protein [Source:EMBL;Acc:AEE81917.1]
AT1G78390	ATNCED9	2.48367	0	0.00622521	9-cis-epoxycarotenoid dioxygenase NCED9 [Source:EMBL;Acc:AEE36100.1]
AT4G04840	ATMSRB6	2.48264	2.63542	0.00149392	peptide methionine sulfoxide reductase B6 [Source:EMBL;Acc:AEE82431.1]
AT1G70800	AT1G70800	2.47736	4.03132	3.8911e-05	Calcium-dependent lipid-binding domain-containing protein [Source:EMBL;Acc:AEE35118.1]
AT3G21805	AT3G21805	2.47215	0.478762	0.0101628	snoRNA.[Source:TAIR;Acc:AT3G21805]
AT5G54170	AT5G54170	2.47119	1.4612	0.0278454	Lipid-binding START domain-containing protein [Source:EMBL;Acc:AED96462.1]
AT1G18400	BEE1	2.46866	-0.394385	0.00444157	transcription factor BEE 1 [Source:EMBL;Acc:AEE29711.1]
AT3G58570	AT3G58570	2.46702	4.5211	4.56295e-06	DEAD-box ATP-dependent RNA helicase 52 [Source:EMBL;Acc:AEE79800.1]
AT1G56170	NF-YC2	2.45574	-1.06841	9.92697e-06	nuclear transcription factor Y subunit C-2 [Source:EMBL;Acc:AEE33354.1]
AT4G26670	AT4G26670	2.44857	4.23633	4.66025e-06	Tim17/Tim22/Tim23 pre-protein translocase of the mitochondrial outer membrane domain-containing protein [Source:EMBL;Acc:AEE85235.1]
AT2G38940	ATPT2	2.44006	0.0159551	0.0100015	inorganic phosphate transporter 1-4 [Source:EMBL;Acc:AEC09615.1]
AT3G58070	GIS	2.44	-0.299928	9.89458e-05	C2H2 and C2HC zinc finger-containing protein [Source:EMBL;Acc:AEE79738.1]
AT4G23493	AT4G23493	2.43899	-3.26282	2.15006e-05	uncharacterized protein [Source:EMBL;Acc:AEE84766.1]
AT1G55210	AT1G55210	2.43796	1.36067	1.21688e-06	Disease resistance-responsive (dirigent-like protein) family protein [Source:EMBL;Acc:AEE33206.1]
AT1G77510	PDI6	2.4364	2.08934	2.33673e-06	protein disulfide-isomerase 2 [Source:EMBL;Acc:AEE35987.1]
AT5G52882	AT5G52882	2.43598	2.85599	0.00269391	putative ATP binding protein [Source:EMBL;Acc:AED96272.1]
AT3G63350	AT-HSFA7B	2.42703	0	0.00816951	heat stress transcription factor A-7b [Source:EMBL;Acc:AEE80470.1]
AT1G72120	AT1G72120	2.42695	1.4528	9.24124e-05	putative peptide/nitrate transporter [Source:EMBL;Acc:AEE35276.1]
AT5G13210	AT5G13210	2.42351	0.894922	0.0104507	uncharacterized protein [Source:EMBL;Acc:AED91864.1]
AT1G48210	AT1G48210	2.42156	4.6723	2.59014e-06	serine/threonine protein kinase [Source:EMBL;Acc:AEE32265.1]
AT3G19500	AT3G19500	2.41812	1.64048	0.00285223	transcription factor bHLH113 [Source:EMBL;Acc:AEE76248.1]
AT1G74430	MYB95	2.41494	1.66355	0.00130072	myb domain protein 95 [Source:EMBL;Acc:AEE35591.1]
AT2G38250	AT2G38250	2.41453	2.27906	0.00466212	DNA-binding protein [Source:EMBL;Acc:AEC09513.1]
AT1G52720	AT1G52720	2.4136	3.41612	0.0401524	uncharacterized protein [Source:EMBL;Acc:AEE32844.1]
AT4G37150	ATMES9	2.4132	0.67306	9.42859e-05	methyl esterase 9 [Source:EMBL;Acc:AEE86759.1]
AT1G30040	GA2OX2	2.40976	2.87318	0.000558971	gibberellin 2-beta-dioxygenase 2 [Source:EMBL;Acc:AEE31171.1]
AT4G08145	AT4G08145	2.40281	-0.400652	0.0222096	transposable element gene.[Source:TAIR;Acc:AT4G08145]
AT1G67070	DIN9	2.40185	-0.118382	0.000101669	mannose-6-phosphate isomerase [Source:EMBL;Acc:AEE34592.1]
AT5G22540	AT5G22540	2.39414	2.88114	0.000827729	uncharacterized protein [Source:EMBL;Acc:AED93038.1]
AT4G10040	CYTC-2	2.39327	0.145386	1.01528e-05	cytochrome c-2 [Source:EMBL;Acc:AEE82832.1]
AT5G02190	ATASP38	2.38856	1.33673	0.000647916	aspartyl protease family protein [Source:EMBL;Acc:AED90442.1]
AT5G17050	UGT78D2	2.3853	-0.438162	6.12522e-06	Flavonoid 3-O-glucosyltransferase [Source:EMBL;Acc:AED92377.1]
AT5G11930	AT5G11930	2.38508	2.16744	0.0363862	glutaredoxin-C10 [Source:EMBL;Acc:AED91741.1]
AT3G54990	SMZ	2.37755	2.29398	0.00155729	AP2-like ethylene-responsive transcription factor SMZ [Source:EMBL;Acc:AEE79324.1]
AT5G57785	AT5G57785	2.37687	-1.65199	0.0110656	uncharacterized protein [Source:EMBL;Acc:AED96950.1]
AT4G31800	WRKY18	2.37508	3.35264	0.00123935	WRKY transcription factor 18 [Source:EMBL;Acc:AEE85961.1]
AT5G64552	CPuORF22	2.36924	1.91679	0.000170977	conserved peptide upstream open reading frame 22 [Source:EMBL;Acc:AED97919.1]
AT5G64550	AT5G64550	2.36924	1.91679	0.000170977	loricrin-related protein [Source:EMBL;Acc:AED97918.1]
AT5G04340	C2H2	2.36908	1.35386	0.00114672	putative c2h2 zinc finger transcription factor [Source:EMBL;Acc:AED90729.1]
AT2G43530	AT2G43530	2.36636	3.36234	0.00730073	defensin-like protein 194 [Source:EMBL;Acc:AEC10286.1]
AT5G04885	AT5G04885	2.36422	2.2306	9.83828e-07	Glycosyl hydrolase family protein [Source:EMBL;Acc:AED90799.1]
AT4G18422	AT4G18422	2.36281	3.28837	0.0131726	uncharacterized protein [Source:EMBL;Acc:AEE84043.1]
AT1G15100	RHA2A	2.36218	-0.914429	9.08445e-06	E3 ubiquitin-protein ligase RHA2A [Source:EMBL;Acc:AEE29264.1]
AT2G22070	AT2G22070	2.35559	3.59874	0.00166282	pentatricopeptide repeat-containing protein [Source:EMBL;Acc:AEC07259.1]
AT5G60540	PDX2	2.35377	2.59615	1.33692e-06	Pyridoxal biosynthesis protein PDX2 [Source:EMBL;Acc:AED97341.1]
AT1G13740	AFP2	2.35121	0.52326	0.000224659	Ninja-family protein AFP2 [Source:EMBL;Acc:AEE29062.1]
AT3G49190	AT3G49190	2.3463	1.65355	0.0206117	O-acyltransferase (WSD1-like) family protein [Source:EMBL;Acc:AEE78509.1]
AT5G19875	AT5G19875	2.34461	-1.84269	8.11335e-06	uncharacterized protein [Source:EMBL;Acc:AED92760.1]
AT3G11020	DREB2B	2.34257	3.94705	0.00830353	dehydration-responsive element-binding protein 2B [Source:EMBL;Acc:AEE74994.1]
AT3G53230	AT3G53230	2.33972	-1.34965	1.97333e-05	cell division control protein 48-D [Source:EMBL;Acc:AEE79050.1]
AT1G05575	AT1G05575	2.33617	2.72018	0.000446267	uncharacterized protein [Source:EMBL;Acc:AEE27857.1]
AT3G55970	ATJRG21	2.33094	5.35244	0.00897173	jasmonate-regulated protein [Source:EMBL;Acc:AEE79462.1]
AT3G23250	ATMYB15	2.32821	4.77886	0.0249797	myb domain protein 15 [Source:EMBL;Acc:AEE76741.1]
AT5G45630	AT5G45630	2.32598	0.604641	0.000264563	uncharacterized protein [Source:EMBL;Acc:AED95278.1]
AT3G22370	AOX1A	2.32235	0.740961	7.46476e-05	alternative oxidase 1A [Source:EMBL;Acc:AEE76627.1]
AT5G39410	AT5G39410	2.32113	4.18392	2.04698e-06	Saccharopine dehydrogenase [Source:EMBL;Acc:AED94430.1]
AT5G28910	AT5G28910	2.32007	1.61351	0.000709371	uncharacterized protein [Source:EMBL;Acc:AED93849.1]
AT5G58770	AT5G58770	2.31729	-1.35091	9.69282e-06	dehydrodolichyl diphosphate synthase 2 [Source:EMBL;Acc:AED97096.1]
AT3G56290	AT3G56290	2.31724	-0.673587	9.03621e-07	uncharacterized protein [Source:EMBL;Acc:AEE79505.1]
AT5G47220	ERF2	2.31634	3.80559	0.00116739	ethylene-responsive transcription factor 2 [Source:EMBL;Acc:AED95487.1]
AT1G74950	TIFY10B	2.3103	2.49914	0.00784508	protein TIFY 10B [Source:EMBL;Acc:AEE35654.1]
AT2G25620	DBP1	2.30986	1.22877	5.64438e-06	putative protein phosphatase 2C 22 [Source:EMBL;Acc:AEC07725.1]
AT4G34950	AT4G34950	2.30887	3.84017	1.95918e-06	major facilitator family protein [Source:EMBL;Acc:AEE86440.1]
AT2G23010	SCPL9	2.30531	3.59322	0.00077411	serine carboxypeptidase-like 9 [Source:EMBL;Acc:AEC07397.1]
AT3G09350	Fes1A	2.30482	-1.73204	2.63656e-06	protein Fes1A [Source:EMBL;Acc:AEE74755.1]
AT1G10770	AT1G10770	2.30348	4.55711	0.00642028	plant invertase/pectin methylesterase inhibitor domain-containing protein [Source:EMBL;Acc:AEE28644.1]
AT2G32200	AT2G32200	2.29336	3.08866	0.00419469	uncharacterized protein [Source:EMBL;Acc:AEC08649.1]
AT5G01840	OFP1	2.29268	2.9432	0.00879813	ovate family protein 1 [Source:EMBL;Acc:AED90399.1]
AT1G03070	AT1G03070	2.29208	-1.17933	0.000134186	transmembrane BAX inhibitor motif-containing protein [Source:EMBL;Acc:AEE27525.1]
AT5G52570	B2	2.29087	-1.33746	0.000110036	beta-carotene hydroxylase 2 [Source:EMBL;Acc:AED96235.1]
AT3G23150	ETR2	2.28957	2.70633	0.00944397	putative ethylene receptor [Source:EMBL;Acc:AEE76724.1]
AT5G24080	AT5G24080	2.28868	3.98147	0.0157004	protein kinase family protein [Source:EMBL;Acc:AED93254.1]
AT4G15440	HPL1	2.28712	2.8321	0.0221218	hydroperoxide lyase 1 [Source:EMBL;Acc:AEE83604.1]
AT5G65165	SDH2-3	2.28527	3.10224	0.0333435	succinate dehydrogenase [ubiquinone] iron-sulfur subunit 3 [Source:EMBL;Acc:AED98011.1]
AT4G39363	AT4G39363	2.28482	0.525872	0.00936425	snoRNA.[Source:TAIR;Acc:AT4G39363]
AT5G44110	POP1	2.28431	-0.25325	1.75433e-05	ABC transporter I family member 21 [Source:EMBL;Acc:AED95060.1]
AT5G54470	AT5G54470	2.28075	-0.28334	0.000327659	B-box type zinc finger-containing protein [Source:EMBL;Acc:AED96499.1]
AT4G17230	SCL13	2.27992	2.65145	0.00553515	protein scarecrow-like 13 [Source:EMBL;Acc:AEE83865.1]
AT4G14420	AT4G14420	2.27822	1.90359	2.04698e-06	HR-like lesion-inducing protein-like protein [Source:EMBL;Acc:AEE83443.1]
AT5G56700	AT5G56700	2.27788	-0.934813	0.00488332	FBD / Leucine Rich Repeat domains containing protein [Source:EMBL;Acc:AED96797.1]
AT3G46650	AT3G46650	2.27496	1.46812	0.00491511	UDP-glycosyltransferase-like protein [Source:EMBL;Acc:AEE78189.1]
AT5G03630	ATMDAR2	2.27172	1.75781	2.57068e-05	monodehydroascorbate reductase (NADH) [Source:EMBL;Acc:AED90635.1]
AT3G53780	ATRBL4	2.26964	-0.617191	0.000224659	RHOMBOID-like protein 4 [Source:EMBL;Acc:AEE79142.1]
AT4G18010	IP5PII	2.26835	1.44822	2.20752e-05	Type I inositol-1,4,5-trisphosphate 5-phosphatase 2 [Source:EMBL;Acc:AEE83979.1]
AT3G44860	FAMT	2.2676	2.71772	0.00107383	farnesoic acid carboxyl-O-methyltransferase [Source:EMBL;Acc:AEE77962.1]
AT5G52830	WRKY27	2.26084	1.20095	0.0050856	WRKY DNA-binding protein 27 [Source:EMBL;Acc:AED96266.1]
AT1G58140	AT1G58140	2.25463	0.503828	0.0179774	transposable element gene.[Source:TAIR;Acc:AT1G58140]
AT1G07150	MAPKKK13	2.24985	1.02348	0.024723	mitogen-activated protein kinase kinase kinase 13 [Source:EMBL;Acc:AEE28082.1]
AT4G08170	AT4G08170	2.24828	1.38714	0.00818303	inositol-tetrakisphosphate 1-kinase 2 [Source:EMBL;Acc:AEE82603.1]
AT3G05640	AT3G05640	2.24439	1.15449	4.39829e-05	putative protein phosphatase 2C 34 [Source:EMBL;Acc:AEE74271.1]
AT4G22620	AT4G22620	2.24192	-1.10547	0.00561515	SAUR-like auxin-responsive protein [Source:EMBL;Acc:AEE84631.1]
AT5G66620	DAR6	2.24026	0.511134	0.00169791	protein DA1-related 6 [Source:EMBL;Acc:AED98240.1]
AT5G52250	RUP1	2.23725	-0.0617248	0.0388748	transducin/WD40 domain-containing protein [Source:EMBL;Acc:AED96192.1]
AT4G26270	PFK3	2.23338	1.75607	0.00209012	6-phosphofructokinase 3 [Source:EMBL;Acc:AEE85178.1]
AT1G04570	AT1G04570	2.23248	1.4253	0.000140998	integral membrane transporter family protein [Source:EMBL;Acc:AEE27716.1]
AT3G47830	AT3G47830	2.22986	1.01914	0.000338685	HhH-GPD base excision DNA repair protein-related protein [Source:EMBL;Acc:AEE78335.1]
AT1G02710	AT1G02710	2.22849	-0.648893	0.0092467	glycine-rich protein [Source:EMBL;Acc:AEE27461.1]
AT1G32900	AT1G32900	2.22787	-0.04562	5.06321e-07	granule-bound starch synthase [Source:EMBL;Acc:AEE31537.1]
AT3G57540	AT3G57540	2.22578	0.0515267	0.000199259	Remorin family protein [Source:EMBL;Acc:AEE79669.1]
AT1G02470	AT1G02470	2.21852	0.150278	0.0413116	SRPBCC ligand-binding domain-containing protein [Source:EMBL;Acc:AEE27434.1]
AT4G29690	AT4G29690	2.21801	4.10043	0.000684189	alkaline-phosphatase-like protein [Source:EMBL;Acc:AEE85662.1]
AT5G41080	AT5G41080	2.21786	0.73031	0.0319037	glycerophosphoryl diester phosphodiesterase family protein [Source:EMBL;Acc:AED94636.1]
AT4G27940	MTM1	2.21763	-0.297226	9.06641e-06	manganese tracking factor for mitochondrial SOD2 [Source:EMBL;Acc:AEE85411.1]
AT4G12740	AT4G12740	2.21356	2.63586	0.0066493	A/G-specific adenine glycosylase [Source:EMBL;Acc:AEE83174.1]
AT1G15190	AT1G15190	2.21356	0.674471	0.00520888	fasciclin-like arabinogalactan protein 19 [Source:EMBL;Acc:AEE29280.1]
AT3G55110	AT3G55110	2.21068	2.26413	0.00106732	ABC transporter G family member 18 [Source:EMBL;Acc:AEE79341.1]
AT4G32480	AT4G32480	2.20772	2.09405	0.00665383	uncharacterized protein [Source:EMBL;Acc:AEE86067.1]
AT1G72490	AT1G72490	2.20698	0	0.00707184	uncharacterized protein [Source:EMBL;Acc:AEE35330.1]
AT4G16660	AT4G16660	2.2037	0.88121	6.13688e-06	hypoxia up-regulated 1 [Source:EMBL;Acc:AEE83781.1]
AT3G63010	GID1B	2.20145	2.97133	0.000304993	putative gibberellin receptor GID1L2 [Source:EMBL;Acc:AEE80423.1]
AT3G14452	AT3G14452	2.20088	-0.294309	0.0142555	uncharacterized protein [Source:EMBL;Acc:AEE75528.1]
AT3G15340	PPI2	2.20053	0.752489	0.00283044	proton pump interactor 2 [Source:EMBL;Acc:AEE75644.1]
AT1G67360	AT1G67360	2.19816	-0.430112	2.77059e-05	Rubber elongation factor protein (REF) [Source:EMBL;Acc:AEE34637.1]
AT1G77950	AGL67	2.19402	0.286815	0.000229191	protein agamous-like 67 [Source:EMBL;Acc:AEE36051.1]
AT5G59510	DVL18	2.19243	-0.0161706	0.00091307	protein rotundifolia like 5 [Source:EMBL;Acc:AED97199.1]
AT3G57450	AT3G57450	2.19231	1.6812	5.59411e-05	uncharacterized protein [Source:EMBL;Acc:AEE79656.1]
AT2G34090	MEE18	2.18979	3.85547	1.5163e-06	maternal effect embryo arrest 18 protein [Source:EMBL;Acc:AEC08918.1]
AT3G14620	CYP72A8	2.18916	-1.30373	1.4043e-05	cytochrome P450, family 72, subfamily A, polypeptide 8 [Source:EMBL;Acc:AEE75548.1]
AT5G17040	AT5G17040	2.18569	0.505286	7.32971e-05	UDP-glucoronosyl/UDP-glucosyl transferase family protein [Source:EMBL;Acc:AED92376.1]
AT1G17090	AT1G17090	2.18499	1.5164	0.031669	uncharacterized protein [Source:EMBL;Acc:AEE29540.1]
AT1G27330	AT1G27330	2.17672	1.04388	7.36022e-05	Ribosome associated membrane protein RAMP4 [Source:EMBL;Acc:AEE30807.1]
AT5G47330	AT5G47330	2.17563	3.47963	7.47054e-05	palmitoyl protein thioesterase family protein [Source:EMBL;Acc:AED95499.1]
AT3G17800	AT3G17800	2.17441	-1.01149	3.21237e-07	uncharacterized protein [Source:EMBL;Acc:AEE76009.1]
AT2G20480	AT2G20480	2.17298	3.05066	0.000555836	uncharacterized protein [Source:EMBL;Acc:AEC07014.1]
AT2G42150	AT2G42150	2.16969	-0.158364	0.001286	DNA-binding bromodomain-containing protein [Source:EMBL;Acc:AEC10080.1]
AT3G01820	AT3G01820	2.16435	0.438189	9.14632e-06	P-loop containing nucleoside triphosphate hydrolase-like protein [Source:EMBL;Acc:AEE73720.1]
AT1G78990	AT1G78990	2.16154	-0.0722866	0.00021289	HXXXD-type acyl-transferase [Source:EMBL;Acc:AEE36189.1]
AT2G34070	TBL37	2.15826	1.15629	0.00379879	trichome birefringence-like 37 protein [Source:EMBL;Acc:AEC08913.1]
AT5G42760	AT5G42760	2.1577	-2.36891	9.26167e-07	Leucine carboxyl methyltransferase [Source:EMBL;Acc:AED94858.1]
AT1G32690	AT1G32690	2.15684	2.19071	0.0255532	uncharacterized protein [Source:EMBL;Acc:AEE31517.1]
AT2G27300	NTL8	2.15681	0.0538257	0.01083	protein NTM1-like 8 [Source:EMBL;Acc:AEC07970.1]
AT4G23215	AT4G23215	2.15372	2.80239	0.0111577	pseudogene.[Source:TAIR;Acc:AT4G23215]
AT1G02820	AT1G02820	2.15249	-3.05834	9.03621e-07	late embryogenesis abundant 3-like protein [Source:EMBL;Acc:AEE27475.1]
AT4G39980	DHS1	2.15016	3.02064	0.000210441	phospho-2-dehydro-3-deoxyheptonate aldolase 1 [Source:EMBL;Acc:AEE87148.1]
AT4G09030	AGP10	2.14988	0.148492	0.000751149	arabinogalactan protein 10 [Source:EMBL;Acc:AEE82714.1]
AT3G13470	AT3G13470	2.14815	0.461438	0.00178085	TCP-1/cpn60 chaperonin family protein [Source:EMBL;Acc:AEE75362.1]
AT1G28050	AT1G28050	2.14587	3.92823	0.00186686	zinc finger protein CONSTANS-LIKE 15 [Source:EMBL;Acc:AEE30906.1]
AT5G04250	AT5G04250	2.14402	2.84709	0.000121252	OTU-like cysteine protease family protein [Source:EMBL;Acc:AED90719.1]
AT2G25110	SDF2	2.14362	1.20158	1.21975e-05	stromal cell-derived factor 2-like protein [Source:EMBL;Acc:AEC07659.1]
AT4G17500	ATERF-1	2.14161	2.97385	0.00281543	ethylene-responsive transcription factor 1A [Source:EMBL;Acc:AEE83903.1]
AT5G49900	AT5G49900	2.13871	2.25585	0.00063284	Beta-glucosidase, GBA2 type family protein [Source:EMBL;Acc:AED95869.1]
AT5G18540	AT5G18540	2.13672	3.25876	0.000237211	uncharacterized protein [Source:EMBL;Acc:AED92577.1]
AT1G09950	RAS1	2.136	0.23666	1.70445e-05	response to ABA and salt 1 [Source:EMBL;Acc:AEE28520.1]
AT5G64870	AT5G64870	2.13525	0.0382814	0.00643192	Flotillin-like protein 3 [Source:EMBL;Acc:AED97963.1]
AT2G37620	AAc1	2.13354	2.5736	0.0146421	actin 1 [Source:EMBL;Acc:AEC09427.1]
AT1G58889	AT1G58889	2.13076	-1.45209	1.39998e-05	transposable element gene.[Source:TAIR;Acc:AT1G58889]
AT1G69260	AFP1	2.12918	-0.201048	0.00145801	Ninja-family protein AFP1 [Source:EMBL;Acc:AEE34903.1]
AT2G38760	ANNAT3	2.12443	1.89349	0.000929294	annexin D3 [Source:EMBL;Acc:AEC09581.1]
AT5G20190	AT5G20190	2.12336	0.868811	0.000213334	tetratricopeptide repeat domain-containing protein [Source:EMBL;Acc:AED92812.1]
AT5G14960	DEL2	2.1229	2.42326	0.000420745	DP-E2F-like 2 [Source:EMBL;Acc:AED92096.1]
AT4G29770	AT4G29770	2.12283	-1.1925	0.00102831	uncharacterized protein [Source:EMBL;Acc:AEE85673.1]
AT4G21865	AT4G21865	2.12002	1.96857	0.0029174	uncharacterized protein [Source:EMBL;Acc:AEE84516.1]
AT1G16850	AT1G16850	2.11765	3.30503	0.000786594	uncharacterized protein [Source:EMBL;Acc:AEE29509.1]
AT4G27070	TSB2	2.11422	2.69787	0.00023076	tryptophan synthase beta chain [Source:EMBL;Acc:AEE85296.1]
AT1G02405	AT1G02405	2.1119	1.85231	0.0374502	proline-rich family protein [Source:EMBL;Acc:AEE27426.1]
AT3G62600	ATERDJ3B	2.10986	0.744819	5.75443e-05	DNAJ heat shock family protein [Source:EMBL;Acc:AEE80368.1]
AT3G17130	AT3G17130	2.10905	-0.645976	0.00178363	plant invertase/pectin methylesterase inhibitor domain-containing protein [Source:EMBL;Acc:AEE75908.1]
AT4G36900	RAP2.10	2.10866	0.55399	0.00802655	ethylene-responsive transcription factor RAP2-10 [Source:EMBL;Acc:AEE86715.1]
AT4G16610	AT4G16610	2.10648	1.28735	0.0459465	C2H2-like zinc finger protein [Source:EMBL;Acc:AEE83776.1]
AT1G69870	NRT1.7	2.1055	2.94706	1.31131e-05	nitrate transporter 1.7 [Source:EMBL;Acc:AEE34993.1]
AT2G35750	AT2G35750	2.10533	0.296416	0.000354326	uncharacterized protein [Source:EMBL;Acc:AEC09156.1]
AT3G59750	AT3G59750	2.10198	1.4573	0.0232757	concanavalin A-like lectin kinase-like protein [Source:EMBL;Acc:AEE79961.1]
AT1G62975	AT1G62975	2.10093	2.39196	0.0161092	transcription factor bHLH125 [Source:EMBL;Acc:AEE34029.1]
AT5G10720	HK5	2.10025	3.56326	0.0450584	histidine kinase 5 [Source:EMBL;Acc:AED91588.1]
AT4G23000	AT4G23000	2.09815	0.559472	0.0020803	hydrolase/ protein serine/threonine phosphatase [Source:EMBL;Acc:AEE84691.1]
AT3G04710	TPR10	2.09634	-0.0508779	0.000100466	ankyrin repeat family protein [Source:EMBL;Acc:AEE74123.1]
AT3G47347	AT3G47347	2.09311	-0.724843	0.00763142	snoRNA.[Source:TAIR;Acc:AT3G47347]
AT5G61810	AT5G61810	2.09187	1.55051	5.40677e-05	Mitochondrial substrate carrier family protein [Source:EMBL;Acc:AED97521.1]
AT5G53400	BOB1	2.08875	-0.838494	5.5008e-05	nudC domain-containing protein [Source:EMBL;Acc:AED96348.1]
AT1G34420	AT1G34420	2.08875	2.71815	0.0248879	leucine-rich repeat transmembrane protein kinase-like protein [Source:EMBL;Acc:AEE31712.1]
AT5G61820	AT5G61820	2.08508	0.699332	2.10807e-05	uncharacterized protein [Source:EMBL;Acc:AED97522.1]
AT3G51090	AT3G51090	2.08305	0.936218	0.0286009	uncharacterized protein [Source:EMBL;Acc:AEE78748.1]
AT1G07260	UGT71C3	2.08278	2.60159	0.00265721	UDP-glucosyl transferase 71C3 [Source:EMBL;Acc:AEE28098.1]
AT2G29720	CTF2B	2.08222	2.66733	0.000791522	CTF2B like oxidoreductase [Source:EMBL;Acc:AEC08297.1]
AT1G46120	AT1G46120	2.08177	0.071131	0.000366496	transposable element gene.[Source:TAIR;Acc:AT1G46120]
AT5G56630	PFK7	2.08133	1.68874	3.5579e-05	6-phosphofructokinase 7 [Source:EMBL;Acc:AED96790.1]
AT3G19100	AT3G19100	2.0806	1.58027	0.00119375	putative calcium-dependent protein kinase [Source:EMBL;Acc:AEE76194.1]
AT1G09140	At-SR30	2.0788	-0.391067	3.5579e-05	splicing factor, arginine/serine-rich 1/9 [Source:EMBL;Acc:AEE28401.1]
AT5G26570	OK1	2.07617	3.04051	8.73521e-07	phosphoglucan, water dikinase [Source:EMBL;Acc:AED93556.1]
AT1G17830	AT1G17830	2.07436	1.45066	0.00100372	uncharacterized protein [Source:EMBL;Acc:AEE29641.1]
AT1G07420	ATSMO2	2.07028	1.74937	6.29879e-07	methylsterol monooxygenase [Source:EMBL;Acc:AEE28123.1]
AT3G52742	AT3G52742	2.0699	0.33571	0.0235484	other RNA.[Source:TAIR;Acc:AT3G52742]
AT5G53750	AT5G53750	2.06641	2.01529	0.000482042	CBS domain-containing protein [Source:EMBL;Acc:AED96402.1]
AT5G12340	AT5G12340	2.06543	5.19641	0.00542753	uncharacterized protein [Source:EMBL;Acc:AED91797.1]
AT3G61280	AT3G61280	2.06278	1.59301	0.0010181	uncharacterized protein [Source:EMBL;Acc:AEE80183.1]
AT5G01715	AT5G01715	2.05778	1.74472	0.000297332	pseudogene.[Source:TAIR;Acc:AT5G01715]
AT4G17480	AT4G17480	2.05763	2.48453	0.0018484	palmitoyl protein thioesterase family protein [Source:EMBL;Acc:AEE83898.1]
AT2G37900	AT2G37900	2.05716	0.328091	0.000120179	putative peptide/nitrate transporter [Source:EMBL;Acc:AEC09463.1]
AT5G20230	SAG14	2.05612	4.68708	0.000835294	blue copper protein [Source:EMBL;Acc:AED92816.1]
AT1G73690	CAK3AT	2.05534	0.333564	0.00330273	cyclin-dependent kinase D-1 [Source:EMBL;Acc:AEE35498.1]
AT3G15357	AT3G15357	2.05472	4.29921	0.00262519	uncharacterized protein [Source:EMBL;Acc:AEE75658.1]
AT2G46370	JAR1	2.05434	1.52831	0.0269905	putative auxin-responsive protein [Source:EMBL;Acc:AEC10685.1]
AT5G10300	ATMES5	2.05385	3.15975	0.028486	methyl esterase 5 [Source:EMBL;Acc:AED91518.1]
AT2G27420	AT2G27420	2.04689	-4.81284	1.95918e-06	cysteine proteinase-like protein [Source:EMBL;Acc:AEC07995.1]
AT5G55120	VTC5	2.04574	0.745556	0.00629862	GDP-L-galactose phosphorylase [Source:EMBL;Acc:AED96583.1]
AT2G32920	ATPDIL2-3	2.04452	0.525845	6.82421e-05	protein disulfide-isomerase A6 [Source:EMBL;Acc:AEC08762.1]
AT3G25770	AOC2	2.04427	3.44182	0.028562	allene oxide cyclase 2 [Source:EMBL;Acc:AEE77066.1]
AT2G17840	ERD7	2.04155	2.51885	0.0037325	senescence/dehydration related protein [Source:EMBL;Acc:AEC06693.1]
AT3G24500	MBF1C	2.04106	-4.47635	1.58141e-06	multiprotein-bridging factor 1c [Source:EMBL;Acc:AEE76906.1]
AT4G02380	SAG21	2.03974	1.28642	0.00606493	senescence-associated protein [Source:EMBL;Acc:AEE82162.1]
AT2G06045	AT2G06045	2.03935	2.37228	0.00629097	transposable element gene.[Source:TAIR;Acc:AT2G06045]
AT5G62210	AT5G62210	2.03807	-0.322675	0.000193454	Embryo-specific protein 3, (ATS3) [Source:EMBL;Acc:AED97581.1]
AT5G35735	AT5G35735	2.03795	4.22549	1.23617e-05	putative auxin-responsive protein [Source:EMBL;Acc:AED94011.1]
AT4G17695	KAN3	2.03696	0.970133	0.00190095	protein kanadi 3 [Source:EMBL;Acc:AEE83935.1]
AT3G53600	AT3G53600	2.03672	1.35662	0.0107888	C2H2-type zinc finger protein [Source:EMBL;Acc:AEE79115.1]
AT3G17611	ATRBL14	2.02718	-1.74212	1.57699e-06	rhomboid-like protein 14 [Source:EMBL;Acc:AEE75980.1]
AT5G20790	AT5G20790	2.0268	-1.82813	0.00250483	uncharacterized protein [Source:EMBL;Acc:AED92889.1]
AT5G10625	AT5G10625	2.02523	6.26792	0.00797183	uncharacterized protein [Source:EMBL;Acc:AED91573.1]
AT3G27970	AT3G27970	2.02433	-1.82006	0.0075503	exonuclease-like protein [Source:EMBL;Acc:AEE77388.1]
AT1G22550	AT1G22550	2.02136	3.55478	0.000128926	putative peptide/nitrate transporter [Source:EMBL;Acc:AEE30255.1]
AT4G03420	AT4G03420	2.02025	1.24179	0.00278847	uncharacterized protein [Source:EMBL;Acc:AEE82319.1]
AT1G74550	CYP98A9	2.01994	2.79619	0.00210258	p-coumarate 3-hydroxylase [Source:EMBL;Acc:AEE35608.1]
AT5G67050	AT5G67050	2.0188	2.46448	0.0178596	lipase class 3 family protein [Source:EMBL;Acc:AED98295.1]
AT5G53420	AT5G53420	2.01656	1.43141	0.000788052	CCT motif family protein [Source:EMBL;Acc:AED96351.1]
AT1G17100	AT1G17100	2.01645	-0.162982	3.38176e-06	SOUL heme-binding protein [Source:EMBL;Acc:AEE29541.1]
AT5G36220	CYP81D1	2.01643	2.34756	0.00397058	cytochrome P450 81D1 [Source:EMBL;Acc:AED94058.1]
AT5G60100	APRR3	2.01199	7.23286	1.00764e-05	two-component response regulator-like APRR3 [Source:EMBL;Acc:AED97278.1]
AT4G16760	ACX1	2.01001	1.469	0.000967211	peroxisomal acyl-coenzyme A oxidase 1 [Source:EMBL;Acc:AEE83798.1]
AT1G22760	PAB3	2.0097	0.0620695	0.0228959	Polyadenylate-binding protein 3 [Source:EMBL;Acc:AEE30284.1]
AT5G17460	AT5G17460	2.00919	3.06923	0.00368992	uncharacterized protein [Source:EMBL;Acc:AED92430.1]
AT3G47860	CHL	2.0086	2.53109	3.69157e-06	chloroplastic lipocalin [Source:EMBL;Acc:AEE78341.1]
AT3G10020	AT3G10020	2.00759	1.09924	4.85356e-05	uncharacterized protein [Source:EMBL;Acc:AEE74849.1]
AT2G32510	MAPKKK17	2.00564	4.77519	0.0036012	mitogen-activated protein kinase kinase kinase 17 [Source:EMBL;Acc:AEC08695.1]
AT4G12130	AT4G12130	2.00295	0.822652	3.53664e-06	glycine cleavage T-protein family protein [Source:EMBL;Acc:AEE83099.1]
AT1G03390	AT1G03390	2.00284	0.176823	0.0256653	HXXXD-type acyl-transferase-like protein [Source:EMBL;Acc:AEE27567.1]
AT1G29640	AT1G29640	2.00124	-1.1478	0.000550451	uncharacterized protein [Source:EMBL;Acc:AEE31114.1]
AT2G37060	NF-YB8	1.99659	-0.220441	0.000541089	nuclear transcription factor Y subunit B-8 [Source:EMBL;Acc:AEC09347.1]
AT3G54420	ATEP3	1.99594	2.60247	0.00130448	chitinase [Source:EMBL;Acc:AEE79228.1]
AT1G60260	BGLU5	1.98886	0.268511	0.000429545	beta glucosidase 5 [Source:EMBL;Acc:AEE33671.1]
AT5G13130	AT5G13130	1.98705	-0.132711	0.0070106	histidine kinase-like ATPase domain-containing protein [Source:EMBL;Acc:AED91854.1]
AT1G78490	CYP708A3	1.98344	1.80394	0.00918714	cytochrome P450, family 708, subfamily A, polypeptide 3 [Source:EMBL;Acc:AEE36112.1]
AT1G60090	BGLU4	1.97957	-0.0493904	0.00107844	beta glucosidase 4 [Source:EMBL;Acc:AEE33658.1]
AT5G01720	AT5G01720	1.97805	1.57155	0.000294903	F-box/LRR-repeat protein 3 [Source:EMBL;Acc:AED90382.1]
AT5G18065	AT5G18065	1.97628	0.237339	0.0121238	uncharacterized protein [Source:EMBL;Acc:AED92502.1]
AT1G01030	NGA3	1.97523	1.24839	0.0424205	B3 domain-containing transcription factor NGA3 [Source:EMBL;Acc:AEE27219.1]
AT4G25480	ATCBF3	1.9751	3.78527	0.000955082	dehydration-responsive element-binding protein 1A [Source:EMBL;Acc:AEE85065.1]
AT3G58150	AT3G58150	1.97425	0.444422	0.0486632	Optic atrophy 3 protein (OPA3) [Source:EMBL;Acc:AEE79748.1]
AT1G07135	AT1G07135	1.9739	3.56527	0.000719969	glycine-rich protein [Source:EMBL;Acc:AEE28080.1]
AT4G33985	AT4G33985	1.9725	2.16163	0.00495777	uncharacterized protein [Source:EMBL;Acc:AEE86305.1]
AT2G34600	TIFY5B	1.97016	3.85918	0.0238869	protein TIFY 5B [Source:EMBL;Acc:AEC08997.1]
AT3G60490	AT3G60490	1.96966	2.1444	0.00125854	ethylene-responsive transcription factor ERF035 [Source:EMBL;Acc:AEE80067.1]
AT1G24070	ATCSLA10	1.96893	5.21318	0.0041334	putative mannan synthase 10 [Source:EMBL;Acc:AEE30475.1]
AT4G37410	CYP81F4	1.96463	6.9649	0.000184246	cytochrome P450, family 81, subfamily F, polypeptide 4 [Source:EMBL;Acc:AEE86790.1]
AT1G22570	AT1G22570	1.96302	3.82376	0.00021679	putative peptide/nitrate transporter [Source:EMBL;Acc:AEE30256.1]
AT3G25870	AT3G25870	1.96284	1.77378	0.00897942	uncharacterized protein [Source:EMBL;Acc:AEE77081.1]
AT3G10410	SCPL49	1.96218	2.16676	1.27398e-05	carboxypeptidase [Source:EMBL;Acc:AEE74902.1]
AT1G09180	ATSARA1A	1.96146	-0.674719	0.0101979	Arf/Sar family protein [Source:EMBL;Acc:AEE28409.1]
AT3G12143	AT3G12143	1.95654	4.23723	0.000348183	pseudogene.[Source:TAIR;Acc:AT3G12143]
AT5G59480	AT5G59480	1.9558	-0.642549	0.000175321	haloacid dehalogenase-like hydrolase domain-containing protein [Source:EMBL;Acc:AED97195.1]
AT5G44050	AT5G44050	1.95578	2.03625	0.000194521	mate efflux domain-containing protein [Source:EMBL;Acc:AED95052.1]
AT4G37700	AT4G37700	1.95548	4.10473	0.0439133	uncharacterized protein [Source:EMBL;Acc:AEE86829.1]
AT1G21460	AtSWEET1	1.9517	0.486897	0.000238033	Nodulin MtN3-like protein [Source:EMBL;Acc:AEE30104.1]
AT5G03720	AT-HSFA3	1.95132	1.21223	0.00329331	heat shock transcription factor A3 [Source:EMBL;Acc:AED90646.1]
AT1G19640	JMT	1.9501	3.46133	0.012172	jasmonic acid carboxyl methyltransferase [Source:EMBL;Acc:AEE29876.1]
AT4G30240	AT4G30240	1.94897	1.60601	0.00015951	Syntaxin/t-SNARE family protein [Source:EMBL;Acc:AEE85742.1]
AT1G51620	AT1G51620	1.94527	4.13575	0.00505579	protein kinase domain-containing protein [Source:EMBL;Acc:AEE32691.1]
AT5G17780	AT5G17780	1.94521	-0.152913	0.00296782	hydrolase, alpha/beta fold family protein [Source:EMBL;Acc:AED92468.1]
AT1G73480	AT1G73480	1.94323	-0.370792	0.00317151	alpha/beta-hydrolase domain-containing protein [Source:EMBL;Acc:AEE35467.1]
AT2G34940	VSR5	1.94169	1.89239	0.000759052	vacuolar-sorting receptor 5 [Source:EMBL;Acc:AEC09042.1]
AT1G09500	AT1G09500	1.94063	2.66018	0.00376098	Rossmann-fold NAD(P)-binding domain-containing protein [Source:EMBL;Acc:AEE28453.1]
AT5G26038	MIR860A	1.93788	0.514223	0.00825089	(MIR860A) otherRNA [Source:RefSeq DNA;Acc:NR_023174]
AT4G09750	AT4G09750	1.93762	1.13822	0.000158007	Rossmann-fold NAD(P)-binding domain-containing protein [Source:EMBL;Acc:AEE82790.1]
AT1G31835	AT1G31835	1.93723	0.507017	0.00012485	uncharacterized protein [Source:EMBL;Acc:AEE31402.1]
AT3G53000	AtPP2-A15	1.93627	0.85026	0.000647789	F-box protein PP2-A15 [Source:EMBL;Acc:AEE79024.1]
AT1G19490	AT1G19490	1.93574	-3.38997	1.45608e-05	bZIP transcription factor-like protein [Source:EMBL;Acc:AEE29860.1]
AT4G20320	AT4G20320	1.93274	1.93855	0.0252511	putative CTP synthase [Source:EMBL;Acc:AEE84306.1]
AT3G28890	RLP43	1.93113	3.83525	0.0127418	receptor like protein 43 [Source:EMBL;Acc:AEE77502.1]
AT1G78600	LZF1	1.93078	2.35869	3.51805e-05	light-regulated zinc finger protein 1 [Source:EMBL;Acc:AEE36125.1]
AT1G45145	ATTRX5	1.93049	2.75562	0.00182897	thioredoxin H5 [Source:EMBL;Acc:AEE32083.1]
AT4G02005	AT4G02005	1.92986	-1.18456	0.00386421	Unknown gene.[Source:TAIR;Acc:AT4G02005]
AT1G20450	ERD10	1.92733	1.22389	0.00069731	dehydrin ERD10 [Source:EMBL;Acc:AEE29974.1]
AT2G44840	ATERF13	1.92558	3.23262	0.000215623	ethylene-responsive transcription factor 13 [Source:EMBL;Acc:AEC10473.1]
AT1G16030	Hsp70b	1.92521	-0.591527	0.000640145	heat shock protein 70B [Source:EMBL;Acc:AEE29402.1]
AT4G13000	AT4G13000	1.92519	-0.760606	0.0274879	AGC (cAMP-dependent, cGMP-dependent and protein kinase C) kinase family protein [Source:EMBL;Acc:AEE83212.1]
AT5G09590	HSC70-5	1.92196	-0.120058	1.8781e-05	mitochondrial HSO70 2 [Source:EMBL;Acc:AED91413.1]
AT2G38500	AT2G38500	1.92075	1.55527	0.00221712	uncharacterized protein [Source:EMBL;Acc:AEC09544.1]
AT3G52748	AT3G52748	1.91777	1.68018	0.0127967	other RNA.[Source:TAIR;Acc:AT3G52748]
AT3G25230	ROF1	1.9175	-0.873241	6.91987e-06	rotamase FKBP 1 [Source:EMBL;Acc:AEE76996.1]
AT5G03160	ATP58IPK	1.91256	0.327165	0.00012682	mamallian P58IPK-like protein [Source:EMBL;Acc:AED90562.1]
AT1G01520	AT1G01520	1.91194	-3.61747	4.14406e-06	myb family transcription factor [Source:EMBL;Acc:AEE27299.1]
AT4G24190	AtHsp90.7	1.91056	0.617835	9.79683e-05	endoplasmin-like protein [Source:EMBL;Acc:AEE84862.1]
AT1G72450	JAZ6	1.91006	1.88171	0.00265151	protein TIFY 11B [Source:EMBL;Acc:AEE35326.1]
AT3G14720	ATMPK19	1.90963	0.983597	2.47677e-05	mitogen-activated protein kinase 19 [Source:EMBL;Acc:AEE75559.1]
AT5G40460	AT5G40460	1.90766	2.51486	0.0170246	uncharacterized protein [Source:EMBL;Acc:AED94550.1]
AT1G10410	AT1G10410	1.90654	1.18985	5.04462e-05	uncharacterized protein [Source:EMBL;Acc:AEE28577.1]
AT1G62320	AT1G62320	1.9058	3.02025	0.000383495	ERD (early-responsive to dehydration stress) family protein [Source:EMBL;Acc:AEE33953.1]
AT3G07150	AT3G07150	1.90531	-2.60923	9.87796e-05	uncharacterized protein [Source:EMBL;Acc:AEE74505.1]
AT1G63530	AT1G63530	1.90306	0.129719	0.0269514	uncharacterized protein [Source:EMBL;Acc:AEE34109.1]
AT4G35550	ATWOX13	1.89899	-0.0517611	0.000251749	WUSCHEL-related homeobox 13 [Source:EMBL;Acc:AEE86529.1]
AT3G05327	AT3G05327	1.89823	1.28568	0.0406792	Cyclin family protein [Source:EMBL;Acc:AEE74220.1]
AT3G24760	AT3G24760	1.89267	1.15644	0.000168092	F-box/kelch-repeat protein [Source:EMBL;Acc:AEE76944.1]
AT4G32208	AT4G32208	1.89226	-0.226234	3.0092e-05	heat shock protein 70 (Hsp 70) family protein [Source:EMBL;Acc:AEE86021.1]
AT5G17000	AT5G17000	1.88651	1.72433	8.29578e-05	2-alkenal reductase [Source:EMBL;Acc:AED92368.1]
AT2G33530	scpl46	1.88563	1.18036	5.31835e-06	serine carboxypeptidase-like 46 [Source:EMBL;Acc:AEC08849.1]
AT5G37550	AT5G37550	1.88366	-0.259566	0.00129835	uncharacterized protein [Source:EMBL;Acc:AED94205.1]
AT4G39950	CYP79B2	1.88296	3.33855	0.00677071	tryptophan N-hydroxylase 1 [Source:EMBL;Acc:AEE87143.1]
AT1G19300	GATL1	1.8787	1.33848	0.00565505	putative galacturonosyltransferase-like 1 [Source:EMBL;Acc:AEE29827.1]
AT2G02100	LCR69	1.87769	4.15789	6.30904e-05	defensin-like protein 2 [Source:EMBL;Acc:AEC05546.1]
AT1G75770	AT1G75770	1.87696	-0.47453	6.97515e-05	uncharacterized protein [Source:EMBL;Acc:AEE35757.1]
AT2G37090	IRX9	1.87469	-0.154022	0.00933929	nucleotide-diphospho-sugar transferases-like protein [Source:EMBL;Acc:AEC09350.1]
AT4G03960	AT4G03960	1.87433	-0.995337	1.26687e-05	tyrosine specific protein phosphatase family protein [Source:EMBL;Acc:AEE82361.1]
AT4G36648	AT4G36648	1.87339	2.1022	0.000350131	other RNA.[Source:TAIR;Acc:AT4G36648]
AT1G52855	AT1G52855	1.87252	-0.781879	0.000420573	uncharacterized protein [Source:EMBL;Acc:AEE32860.1]
AT5G12930	AT5G12930	1.86869	2.46297	0.0140993	uncharacterized protein [Source:EMBL;Acc:AED91832.1]
AT1G68795	CLE12	1.86723	1.56907	0.0153721	protein CLAVATA3/ESR-related 12 [Source:EMBL;Acc:AEE34840.1]
AT4G21570	AT4G21570	1.8662	1.89574	0.00111338	uncharacterized protein [Source:EMBL;Acc:AEE84472.1]
AT3G23230	AT3G23230	1.86018	-0.00749731	0.00118707	ethylene-responsive transcription factor ERF098 [Source:EMBL;Acc:AEE76737.1]
AT3G27170	CLC-B	1.85857	0.0243079	2.51689e-05	chloride channel protein CLC-b [Source:EMBL;Acc:AEE77275.1]
AT5G16960	AT5G16960	1.85833	1.58046	0.0393927	2-alkenal reductase [Source:EMBL;Acc:AED92363.1]
AT2G31360	ADS2	1.85804	3.85223	3.9495e-07	delta-9 acyl-lipid desaturase 2 [Source:EMBL;Acc:AEC08533.1]
AT1G76570	AT1G76570	1.85774	0.0306263	1.63212e-05	putative chlorophyll a/b-binding protein [Source:EMBL;Acc:AEE35860.1]
AT5G28660	AT5G28660	1.8555	0	0.00133679	NHL domain-containing protein [Source:EMBL;Acc:AED93825.1]
AT5G51570	AT5G51570	1.85522	3.42597	3.27304e-06	Hypersensitive-induced response protein 4 [Source:EMBL;Acc:AED96099.1]
AT2G26560	PLA IIA	1.85323	4.03117	0.000239116	phospholipase A 2A [Source:EMBL;Acc:AEC07858.1]
AT5G10410	AT5G10410	1.85284	1.10182	0.00377026	putative clathrin assembly protein [Source:EMBL;Acc:AED91537.1]
AT3G59710	AT3G59710	1.85063	2.8354	0.00226658	Rossmann-fold NAD(P)-binding domain-containing protein [Source:EMBL;Acc:AEE79958.1]
AT3G03270	AT3G03270	1.84898	0.732315	0.00548446	adenine nucleotide alpha hydrolases-like protein [Source:EMBL;Acc:AEE73920.1]
AT3G23990	HSP60-3B	1.84859	0.258537	0.00049534	chaperonin CPN60 [Source:EMBL;Acc:AEE76842.1]
AT1G44890	AT1G44890	1.84844	2.56011	1.08105e-05	uncharacterized protein [Source:EMBL;Acc:AEE32059.1]
AT2G25140	CLPB4	1.84356	-1.16729	7.91241e-06	casein lytic proteinase B4 [Source:EMBL;Acc:AEC07662.1]
AT1G49560	AT1G49560	1.84079	1.54167	1.98838e-05	myb family transcription factor [Source:EMBL;Acc:AEE32442.1]
AT3G30460	AT3G30460	1.83895	-1.63715	7.47793e-05	RING/U-box domain-containing protein [Source:EMBL;Acc:AEE77647.1]
AT1G01470	LEA14	1.83758	1.52197	0.000259309	putative desiccation-related protein LEA14 [Source:EMBL;Acc:AEE27291.1]
AT3G23210	bHLH34	1.83712	-1.32504	3.40567e-06	transcription factor bHLH34 [Source:EMBL;Acc:AEE76735.1]
AT4G25700	chy1	1.83681	-0.351774	3.93661e-07	beta-carotene hydroxylase [Source:EMBL;Acc:AEE85099.1]
AT3G14395	AT3G14395	1.83526	0.331707	0.000950743	uncharacterized protein [Source:EMBL;Acc:AEE75512.1]
AT2G14290	AT2G14290	1.83525	2.87527	0.0158759	F-box protein [Source:EMBL;Acc:AEC06300.1]
AT5G64310	AGP1	1.83524	-0.0458368	0.000726399	arabinogalactan protein 1 [Source:EMBL;Acc:AED97868.1]
AT3G23240	ERF1	1.83307	0.689952	0.00445974	ethylene-responsive transcription factor 1B [Source:EMBL;Acc:AEE76738.1]
AT4G33030	SQD1	1.83064	0.0610638	0.00104737	UDP-sulfoquinovose synthase [Source:EMBL;Acc:AEE86162.1]
AT1G27350	AT1G27350	1.83034	0.705535	0.000476201	Ribosome associated membrane protein RAMP4 [Source:EMBL;Acc:AEE30809.1]
AT3G06500	AT3G06500	1.83028	1.18699	0.0102114	putative neutral invertase [Source:EMBL;Acc:AEE74403.1]
AT5G56030	AtHsp90.2	1.8298	-1.60724	1.79612e-06	heat shock protein 81-2 [Source:EMBL;Acc:AED96711.1]
AT5G44350	AT5G44350	1.82382	2.51633	0.000828091	ethylene-responsive nuclear protein-like protein [Source:EMBL;Acc:AED95100.1]
AT2G19310	AT2G19310	1.82365	-2.55614	3.2026e-06	HSP20-like chaperone [Source:EMBL;Acc:AEC06867.1]
AT2G05300	AT2G05300	1.82261	0.940665	0.00588002	pseudogene.[Source:TAIR;Acc:AT2G05300]
AT1G07890	APX1	1.82024	0.658822	0.000140038	L-ascorbate peroxidase [Source:EMBL;Acc:AEE28205.1]
AT3G48460	AT3G48460	1.81875	-0.616855	1.97353e-07	GDSL esterase/lipase [Source:EMBL;Acc:AEE78419.1]
AT2G13680	CALS5	1.817	1.796	0.0149092	callose synthase 5 [Source:EMBL;Acc:AEC06254.1]
AT5G23660	MTN3	1.81484	5.50978	0.0173963	MTN3-like protein [Source:EMBL;Acc:AED93195.1]
AT3G05880	RCI2A	1.81476	3.53437	8.42255e-06	Hydrophobic protein RCI2A [Source:EMBL;Acc:AEE74311.1]
AT5G16380	AT5G16380	1.81387	2.97905	1.89853e-05	uncharacterized protein [Source:EMBL;Acc:AED92285.1]
AT5G38120	4CL8	1.81383	2.71189	0.0329626	4-coumarate--CoA ligase-like 8 [Source:EMBL;Acc:AED94270.1]
AT5G01340	AT5G01340	1.80884	2.21941	0.0025421	Mitochondrial substrate carrier family protein [Source:EMBL;Acc:AED90329.1]
AT5G57790	AT5G57790	1.8085	-0.176717	0.000224614	uncharacterized protein [Source:EMBL;Acc:AED96951.1]
AT2G02410	AT2G02410	1.80681	0.608333	2.51248e-06	uncharacterized protein [Source:EMBL;Acc:AEC05579.1]
AT2G25950	AT2G25950	1.80658	1.08647	0.000109443	uncharacterized protein [Source:EMBL;Acc:AEC07776.1]
AT5G54860	AT5G54860	1.80636	0.793754	5.76315e-05	major facilitator protein [Source:EMBL;Acc:AED96550.1]
AT4G11350	AT4G11350	1.80398	0.0333643	0.0059075	uncharacterized protein [Source:EMBL;Acc:AEE83000.1]
AT4G15490	UGT84A3	1.80296	1.93143	6.15618e-05	UDP-glycosyltransferase-like protein [Source:EMBL;Acc:AEE83610.1]
AT1G74420	FUT3	1.79994	2.51089	0.0164374	fucosyltransferase 3 [Source:EMBL;Acc:AEE35590.1]
AT3G50930	BCS1	1.79852	2.34818	0.000222655	cytochrome BC1 synthesis [Source:EMBL;Acc:AEE78728.1]
AT2G40340	DREB2C	1.7985	2.92343	0.00913011	dehydration-responsive element-binding protein 2C [Source:EMBL;Acc:AEC09816.1]
AT3G61630	CRF6	1.79759	0.939166	1.94069e-05	ethylene-responsive transcription factor CRF6 [Source:EMBL;Acc:AEE80234.1]
AT3G61760	ADL1B	1.79185	1.98895	0.0158011	dynamin-related protein 1B [Source:EMBL;Acc:AEE80253.1]
AT1G11265	AT1G11265	1.78986	1.24289	0.00900636	transposable element gene.[Source:TAIR;Acc:AT1G11265]
AT1G23550	SRO2	1.78702	-0.645283	0.0013192	RCD one 2-like protein [Source:EMBL;Acc:AEE30402.1]
AT3G15310	AT3G15310	1.78382	-2.5417	1.19846e-05	transposable element gene.[Source:TAIR;Acc:AT3G15310]
AT1G13990	AT1G13990	1.78353	1.9904	0.00148092	uncharacterized protein [Source:EMBL;Acc:AEE29094.1]
AT1G75388	CPuORF5	1.78352	-0.332985	0.0101911	conserved peptide upstream open reading frame 5 [Source:EMBL;Acc:AEE35712.1]
AT4G05020	NDB2	1.78104	0.826848	7.89542e-05	NAD(P)H dehydrogenase B2 [Source:EMBL;Acc:AEE82460.1]
AT3G56090	FER3	1.77947	1.49587	0.000282307	ferritin 3 [Source:EMBL;Acc:AEE79476.1]
AT5G02490	AT5G02490	1.77784	-1.60487	0.000108252	heat shock protein 70 [Source:EMBL;Acc:AED90479.1]
AT3G61250	AtMYB17	1.77642	2.30253	0.0263529	myb domain protein 17 [Source:EMBL;Acc:AEE80179.1]
AT1G56580	SVB	1.77498	1.00284	8.64303e-05	uncharacterized protein [Source:EMBL;Acc:AEE33411.1]
AT3G14200	AT3G14200	1.77464	-1.24037	2.11954e-06	chaperone DnaJ-domain containing protein [Source:EMBL;Acc:AEE75485.1]
AT5G02270	ATNAP9	1.77437	-0.758519	9.14374e-06	ABC transporter I family member 20 [Source:EMBL;Acc:AED90453.1]
AT3G17690	ATCNGC19	1.77357	2.81282	0.00162684	cyclic nucleotide gated channel 19 [Source:EMBL;Acc:AEE75993.1]
AT3G03520	NPC3	1.77339	-0.942079	3.73724e-05	non-specific phospholipase C3 [Source:EMBL;Acc:AEE73953.1]
AT1G09970	LRR XI-23	1.77291	3.04682	0.0020662	leucine-rich receptor-like protein kinase [Source:EMBL;Acc:AEE28522.1]
AT4G24972	TPD1	1.77219	-1.02769	1.13159e-05	tapetum determinant 1 [Source:EMBL;Acc:AEE84984.1]
AT2G47130	AT2G47130	1.77124	3.47301	0.00659648	Rossmann-fold NAD(P)-binding domain-containing protein [Source:EMBL;Acc:AEC10805.1]
AT5G50460	AT5G50460	1.76337	1.22698	0.00045936	protein transport protein sec61 subunit gamma-1 [Source:EMBL;Acc:AED95948.1]
AT3G08570	AT3G08570	1.76286	-0.202051	0.00181064	phototropic-responsive NPH3-like protein [Source:EMBL;Acc:AEE74647.1]
AT5G46860	SYP22	1.7627	2.00454	7.63146e-07	syntaxin-22 [Source:EMBL;Acc:AED95437.1]
AT1G02670	AT1G02670	1.76053	2.03704	0.00568825	putative DNA repair protein [Source:EMBL;Acc:AEE27456.1]
AT4G24350	AT4G24350	1.75898	1.63935	0.0433101	phosphorylase family protein [Source:EMBL;Acc:AEE84893.1]
AT1G57590	AT1G57590	1.75401	0.419497	0.0100255	Pectin lyase-like protein [Source:EMBL;Acc:AEE33439.1]
AT2G36830	GAMMA-TIP	1.75309	-0.257733	0.00126707	aquaporin TIP1-1 [Source:EMBL;Acc:AEC09303.1]
AT1G52400	BGL1	1.75179	5.60297	0.00830345	beta glucosidase 18 [Source:EMBL;Acc:AEE32800.1]
AT4G02550	AT4G02550	1.74836	2.15675	8.54351e-05	uncharacterized protein [Source:EMBL;Acc:AEE82189.1]
AT5G23235	AT5G23235	1.74371	6.19119	1.40167e-05	pseudogene.[Source:TAIR;Acc:AT5G23235]
AT1G56690	AT1G56690	1.74293	2.33564	0.00507156	pentatricopeptide repeat-containing protein [Source:EMBL;Acc:AEE33423.1]
AT5G06000	EIF3G2	1.74214	2.36888	1.89458e-05	translation initiation factor eIF-3 subunit 4 [Source:EMBL;Acc:AED90953.1]
AT1G24020	MLP423	1.74038	2.78285	0.00124462	MLP-like protein 423 [Source:EMBL;Acc:AEE30467.1]
AT3G02840	AT3G02840	1.7403	4.57602	0.000336461	armadillo/beta-catenin-like repeat-containing protein [Source:EMBL;Acc:AEE73865.1]
AT2G15390	FUT4	1.74011	2.64941	0.0374071	xyloglucan fucosyltransferase [Source:EMBL;Acc:AEC06395.1]
AT5G51310	AT5G51310	1.73791	0.0316446	0.0234188	gibberellin 20-oxidase-related protein [Source:EMBL;Acc:AED96066.1]
AT1G72280	AERO1	1.73765	1.03819	3.2026e-06	endoplasmic oxidoreductin-1 [Source:EMBL;Acc:AEE35298.1]
AT4G39366	AT4G39366	1.73718	0.0165997	0.0235441	snoRNA.[Source:TAIR;Acc:AT4G39366]
AT5G27520	PNC2	1.73562	2.31454	0.00652204	peroxisomal adenine nucleotide carrier 2 [Source:EMBL;Acc:AED93696.1]
AT5G39790	AT5G39790	1.73522	1.79923	0.000619045	5'-AMP-activated protein kinase-like protein [Source:EMBL;Acc:AED94476.1]
AT2G32240	AT2G32240	1.7348	0.830696	0.000168246	uncharacterized protein [Source:EMBL;Acc:AEC08654.1]
AT4G28556	RIC7	1.73059	3.1336	0.024639	PAK-box/P21-Rho-binding family protein [Source:EMBL;Acc:AEE85505.1]
AT2G46420	AT2G46420	1.72968	0.0937169	7.35954e-05	uncharacterized protein [Source:EMBL;Acc:AEC10693.1]
AT3G13277	AT3G13277	1.72878	-0.298844	0.000159239	other RNA.[Source:TAIR;Acc:AT3G13277]
AT5G64700	AT5G64700	1.72802	0.212681	0.0250695	nodulin MtN21 /EamA-like transporter family protein [Source:EMBL;Acc:AED97940.1]
AT3G48660	AT3G48660	1.72496	2.70071	0.000301846	uncharacterized protein [Source:EMBL;Acc:AEE78441.1]
AT3G01070	ENODL16	1.72365	-0.338583	0.000958012	early nodulin-like protein 16 [Source:EMBL;Acc:AEE73604.1]
AT1G76040	CPK29	1.72249	2.43144	0.00104092	calcium-dependent protein kinase 29 [Source:EMBL;Acc:AEE35788.1]
AT1G08300	NVL	1.72184	1.51192	0.00290434	no vein-like protein [Source:EMBL;Acc:AEE28271.1]
AT3G50620	AT3G50620	1.72136	0.849943	0.0022899	nodulation-related protein [Source:EMBL;Acc:AEE78686.1]
AT4G09500	AT4G09500	1.72055	1.33214	0.000300874	glycosyltransferase family protein [Source:EMBL;Acc:AEE82757.1]
AT2G45680	AT2G45680	1.71942	-0.64895	7.29877e-05	transcription factor TCP9 [Source:EMBL;Acc:AEC10586.1]
AT4G23885	AT4G23885	1.7109	0.586509	0.0111444	uncharacterized protein [Source:EMBL;Acc:AEE84819.1]
AT1G56340	AtCRT1a	1.70997	1.05369	1.15109e-05	calreticulin-1 [Source:EMBL;Acc:AEE33379.1]
AT1G53470	MSL4	1.70868	2.81867	0.001129	mechanosensitive channel of small conductance-like 4 [Source:EMBL;Acc:AEE32945.1]
AT2G45685	AT2G45685	1.7068	-0.502704	0.000118083	other RNA.[Source:TAIR;Acc:AT2G45685]
AT5G67150	AT5G67150	1.70475	0.624469	0.0029744	HXXXD-type acyl-transferase-like protein [Source:EMBL;Acc:AED98307.1]
AT2G25820	AT2G25820	1.70399	0.173977	0.00652492	ethylene-responsive transcription factor ERF042 [Source:EMBL;Acc:AEC07756.1]
AT2G34810	AT2G34810	1.7018	2.71018	0.018778	FAD-binding and BBE domain-containing protein [Source:EMBL;Acc:AEC09024.1]
AT1G25500	AT1G25500	1.69959	2.05302	0.0187899	plasma-membrane choline transporter-like protein [Source:EMBL;Acc:AEE30633.1]
AT2G30360	CIPK11	1.69747	1.49525	0.0281787	CBL-interacting serine/threonine-protein kinase 11 [Source:EMBL;Acc:AEC08375.1]
AT3G12050	AT3G12050	1.69623	-1.18951	9.76538e-06	Aha1 domain-containing protein [Source:EMBL;Acc:AEE75142.1]
AT3G59340	AT3G59340	1.69503	3.02299	0.0458269	uncharacterized protein [Source:EMBL;Acc:AEE79907.1]
AT1G61580	ARP2	1.69331	1.97179	3.13628e-05	60S ribosomal protein L3-2 [Source:EMBL;Acc:AEE33859.1]
AT5G52410	AT5G52410	1.6929	1.75148	0.0201532	uncharacterized protein [Source:EMBL;Acc:AED96210.1]
AT5G17760	AT5G17760	1.69085	1.21985	0.0178827	AAA-type ATPase family protein [Source:EMBL;Acc:AED92465.1]
AT5G05810	ATL43	1.68782	-0.395622	0.00106033	RING-H2 finger protein ATL43 [Source:EMBL;Acc:AED90928.1]
AT4G36160	ANAC076	1.68721	0.254119	0.0466145	NAC domain containing protein 76 [Source:EMBL;Acc:AEE86626.1]
AT3G55580	AT3G55580	1.68449	-1.59071	0.00012888	regulator of chromosome condensation repeat-containing protein [Source:EMBL;Acc:AEE79404.1]
AT5G42146	AT5G42146	1.68426	0.237368	0.00169661	uncharacterized protein [Source:EMBL;Acc:AED94773.1]
AT2G35743	AT2G35743	1.68329	2.12469	0.0232767	Pseudogene of AT2G35750unknown protein.[Source:TAIR;Acc:AT2G35743]
AT5G02940	AT5G02940	1.68171	2.63124	0.00188872	uncharacterized protein [Source:EMBL;Acc:AED90538.1]
AT1G16300	GAPCP-2	1.68028	1.72041	0.000113704	glyceraldehyde 3-phosphate dehydrogenase [Source:EMBL;Acc:AEE29433.1]
AT1G02830	AT1G02830	1.68003	2.12507	0.00529698	large subunit ribosomal protein L22e [Source:EMBL;Acc:AEE27476.1]
AT4G11220	BTI2	1.67645	-0.0368236	0.000156557	reticulon-like protein B2 [Source:EMBL;Acc:AEE82986.1]
AT3G25890	AT3G25890	1.67577	0.0558368	3.25138e-06	ethylene-responsive transcription factor ERF119 [Source:EMBL;Acc:AEE77085.1]
AT5G47240	atnudt8	1.67367	3.37002	0.00282586	nudix hydrolase 8 [Source:EMBL;Acc:AED95490.1]
AT1G12540	AT1G12540	1.67314	2.38757	0.0428034	basic helix-loop-helix domain-containing protein [Source:EMBL;Acc:AEE28895.1]
AT3G19030	AT3G19030	1.66898	-0.55709	0.00125307	uncharacterized protein [Source:EMBL;Acc:AEE76185.1]
AT5G06330	AT5G06330	1.66779	1.38511	0.0197519	late embryogenesis abundant hydroxyproline-rich glycoprotein [Source:EMBL;Acc:AED91003.1]
AT5G04830	AT5G04830	1.66631	-0.348757	3.07915e-06	Nuclear transport factor 2 (NTF2) family protein [Source:EMBL;Acc:AED90792.1]
AT5G58590	RANBP1	1.66309	-0.462692	1.0363e-05	Ran-binding protein 1-c [Source:EMBL;Acc:AED97073.1]
AT2G30480	AT2G30480	1.66197	-1.25017	2.54344e-06	uncharacterized protein [Source:EMBL;Acc:AEC08394.1]
AT4G38810	AT4G38810	1.66179	-0.901624	4.93934e-05	EF-hand, calcium binding motif-containing protein [Source:EMBL;Acc:AEE86977.1]
AT3G50910	AT3G50910	1.66156	0.929535	0.0012696	uncharacterized protein [Source:EMBL;Acc:AEE78724.1]
AT3G04770	RPSAb	1.66143	1.66806	7.3718e-06	40S ribosomal protein Sa-2 [Source:EMBL;Acc:AEE74134.1]
AT1G74453	AT1G74453	1.66072	-0.232057	0.00634695	snoRNA.[Source:TAIR;Acc:AT1G74453]
AT3G08720	S6K2	1.65988	1.3766	0.000834801	serine/threonine protein kinase 2 [Source:EMBL;Acc:AEE74670.1]
AT2G35290	AT2G35290	1.65649	2.72589	0.00810548	uncharacterized protein [Source:EMBL;Acc:AEC09090.1]
AT5G08790	ATAF2	1.65615	0.884259	0.000211121	protein ATAF2 [Source:EMBL;Acc:AED91350.1]
AT4G25434	ATNUDT10	1.65546	0.404096	0.00205648	nudix hydrolase 10 [Source:EMBL;Acc:AEE85059.1]
AT1G78510	SPS1	1.65274	-0.658932	8.95012e-06	solanesyl diphosphate synthase 1 [Source:EMBL;Acc:AEE36115.1]
AT5G52450	AT5G52450	1.64849	1.57902	0.000620658	mate efflux domain-containing protein [Source:EMBL;Acc:AED96215.1]
AT3G17810	PYD1	1.6452	0.567884	0.000473547	pyrimidine 1 [Source:EMBL;Acc:AEE76010.1]
AT2G47470	ATPDI11	1.64337	1.08879	6.32138e-06	protein disulfide-isomerase A6 [Source:EMBL;Acc:AEC10844.1]
AT3G53830	AT3G53830	1.64294	-2.67745	1.61371e-07	Regulator of chromosome condensation (RCC1) family protein [Source:EMBL;Acc:AEE79148.1]
AT5G11650	AT5G11650	1.64102	-1.10869	2.86475e-06	alpha/beta fold hydrolase family protein [Source:EMBL;Acc:AED91706.1]
AT1G66080	AT1G66080	1.641	-2.2354	4.57227e-06	uncharacterized protein [Source:EMBL;Acc:AEE34460.1]
AT3G16470	JR1	1.64056	4.93242	0.00190567	myrosinase-binding-like protein [Source:EMBL;Acc:AEE75823.1]
AT1G05170	AT1G05170	1.64011	-1.1227	2.63656e-06	putative beta-1,3-galactosyltransferase 2 [Source:EMBL;Acc:AEE27798.1]
AT2G28500	LBD11	1.64002	2.0064	0.000437231	LOB domain-containing protein 11 [Source:EMBL;Acc:AEC08131.1]
AT4G14150	PAKRP1	1.63859	0.905474	0.0064719	phragmoplast-associated kinesin-related protein 1 [Source:EMBL;Acc:AEE83384.1]
AT4G00240	PLDBETA2	1.63663	2.08703	0.000564356	phospholipase D beta 2 [Source:EMBL;Acc:AEE81845.1]
AT1G72800	AT1G72800	1.63627	-0.081892	2.89691e-05	RNA-binding (RRM/RBD/RNP motifs) family protein [Source:EMBL;Acc:AEE35374.1]
AT5G19230	AT5G19230	1.63602	2.68616	0.00245221	GPI-anchored glycoprotein membrane precursor [Source:EMBL;Acc:AED92673.1]
AT4G09020	ATISA3	1.63454	3.11759	6.12522e-06	isoamylase 3 [Source:EMBL;Acc:AEE82713.1]
AT5G52380	AT5G52380	1.63072	0.6784	0.000162	vascular-related NAC-domain 6 protein [Source:EMBL;Acc:AED96207.1]
AT2G22905	AT2G22905	1.62883	1.12066	0.0410951	uncharacterized protein [Source:EMBL;Acc:AEC07371.1]
AT3G15950	NAI2	1.62678	3.8925	0.017442	DNA topoisomerase-like protein [Source:EMBL;Acc:AEE75751.1]
AT5G02860	AT5G02860	1.62571	1.72629	7.84115e-06	pentatricopeptide repeat-containing protein [Source:EMBL;Acc:AED90528.1]
AT2G44578	AT2G44578	1.62456	2.84291	0.0414659	RING/U-box domain-containing protein [Source:EMBL;Acc:AEC10441.1]
AT1G77280	AT1G77280	1.62251	0.948729	0.000662547	adenine nucleotide alpha hydrolases-domain containing protein kinase [Source:EMBL;Acc:AEE35957.1]
AT5G48240	AT5G48240	1.62203	1.60144	1.69776e-05	uncharacterized protein [Source:EMBL;Acc:AED95641.1]
AT2G15220	AT2G15220	1.62202	0.286815	0.0198033	basic secretory protein family protein [Source:EMBL;Acc:AEC06376.1]
AT1G70480	AT1G70480	1.62069	0.138546	0.00010292	uncharacterized protein [Source:EMBL;Acc:AEE35066.1]
AT5G08380	AtAGAL1	1.61519	1.2079	0.000188996	alpha-galactosidase 1 [Source:EMBL;Acc:AED91292.1]
AT1G26770	AT-EXP10	1.61475	1.16171	0.000794432	expansin A10 [Source:EMBL;Acc:AEE30731.1]
AT2G22330	CYP79B3	1.61444	2.77938	0.0213757	tryptophan N-hydroxylase 2 [Source:EMBL;Acc:AEC07294.1]
AT2G47990	SWA1	1.61222	1.88767	7.73711e-06	transducin family protein / WD-40 repeat family protein [Source:EMBL;Acc:AEC10921.1]
AT5G15600	SP1L4	1.61034	-1.19969	3.50588e-05	protein SPIRAL1-like4 [Source:EMBL;Acc:AED92182.1]
AT1G71110	AT1G71110	1.60893	2.48198	0.000474237	uncharacterized protein [Source:EMBL;Acc:AEE35162.1]
AT1G73700	AT1G73700	1.60809	0.968614	0.0213595	mate efflux-like protein [Source:EMBL;Acc:AEE35499.1]
AT1G27760	ATSAT32	1.60789	0.0020256	1.78694e-05	Interferon-related developmental regulator domain-containing protein [Source:EMBL;Acc:AEE30876.1]
AT1G18710	AtMYB47	1.60566	1.42837	0.0246164	myb domain protein 47 [Source:EMBL;Acc:AEE29751.1]
AT4G10720	AT4G10720	1.60557	1.82937	0.000321828	ankyrin repeat-containing protein [Source:EMBL;Acc:AEE82921.1]
AT4G30120	HMA3	1.60537	-0.775075	0.0461842	cadmium/zinc-transporting ATPase 4 [Source:EMBL;Acc:AEE85723.1]
AT5G65920	AT5G65920	1.60393	-0.0347538	0.000377226	U-box domain-containing protein 31 [Source:EMBL;Acc:AED98123.1]
AT4G13540	AT4G13540	1.60388	0.236416	0.00263576	uncharacterized protein [Source:EMBL;Acc:AEE83291.1]
AT3G04620	AT3G04620	1.60305	1.62069	0.00890139	Alba DNA/RNA-binding protein [Source:EMBL;Acc:AEE74107.1]
AT1G64780	AMT1;2	1.602	-2.61836	2.60114e-06	ammonium transporter 1;2 [Source:EMBL;Acc:AEE34288.1]
AT5G45970	ARAC2	1.60004	1.07436	0.0466567	Rac-like GTP-binding protein ARAC2 [Source:EMBL;Acc:AED95321.1]
AT2G22200	AT2G22200	1.59928	1.19527	0.0250035	ethylene-responsive transcription factor ERF056 [Source:EMBL;Acc:AEC07277.1]
AT5G01850	AT5G01850	1.5967	1.55552	0.0141249	protein kinase family protein [Source:EMBL;Acc:AED90401.1]
AT4G20362	AT4G20362	1.59658	0.404999	0.0462722	other RNA.[Source:TAIR;Acc:AT4G20362]
AT5G41600	BTI3	1.59483	0.361271	0.00781016	reticulon-like protein B4 [Source:EMBL;Acc:AED94696.1]
AT1G65970	TPX2	1.59153	0.27072	0.000997015	peroxiredoxin-2C [Source:EMBL;Acc:AEE34446.1]
AT3G05890	RCI2B	1.58806	1.55132	0.00232309	Hydrophobic protein RCI2B [Source:EMBL;Acc:AEE74312.1]
AT1G66500	AT1G66500	1.58678	0.335732	0.000324033	Pre-mRNA cleavage complex II [Source:EMBL;Acc:AEE34516.1]
AT2G04030	HSP90.5	1.58617	0.407594	0.000254026	Chaperone protein htpG family protein [Source:EMBL;Acc:AEC05779.1]
AT3G62260	AT3G62260	1.58465	-1.34427	4.79132e-06	putative protein phosphatase 2C 49 [Source:EMBL;Acc:AEE80328.1]
AT5G30495	AT5G30495	1.58409	1.92325	9.02123e-06	Fcf2 pre-rRNA processing protein [Source:EMBL;Acc:AED93872.1]
AT1G17870	ATEGY3	1.58123	-1.91734	1.58396e-05	ethylene-dependent gravitropism-deficient and yellow-green-like 3 protein [Source:EMBL;Acc:AEE29646.1]
AT3G52310	AT3G52310	1.58084	0.361788	0.00794928	ABC transporter G family member 27 [Source:EMBL;Acc:AEE78930.1]
AT1G77520	AT1G77520	1.58011	5.21606	0.00376997	O-methyltransferase family protein [Source:EMBL;Acc:AEE35988.1]
AT2G29490	ATGSTU1	1.57895	2.11338	0.00162374	glutathione S-transferase [Source:EMBL;Acc:AEC08260.1]
AT4G17140	AT4G17140	1.57881	3.47852	9.9683e-06	pleckstrin homology (PH) domain-containing protein [Source:EMBL;Acc:AEE83851.1]
AT1G45616	RLP6	1.57829	0.712184	0.0121261	receptor like protein 6 [Source:EMBL;Acc:AEE32120.1]
AT3G57830	AT3G57830	1.57804	-0.836229	0.000228635	leucine-rich repeat protein kinase-like protein [Source:EMBL;Acc:AEE79707.1]
AT5G56880	AT5G56880	1.57801	2.04963	0.00257514	uncharacterized protein [Source:EMBL;Acc:AED96818.1]
AT3G05800	AIF1	1.57457	0.994114	0.000188282	transcription factor bHLH150 [Source:EMBL;Acc:AEE74298.1]
AT1G14010	AT1G14010	1.57449	1.38424	0.000140627	emp24/gp25L/p24 family/GOLD domain-containing protein [Source:EMBL;Acc:AEE29098.1]
AT5G14760	AO	1.57174	-2.66731	1.28973e-05	L-aspartate oxidase [Source:EMBL;Acc:AED92074.1]
AT2G31010	AT2G31010	1.57124	3.94481	0.000138905	protein kinase domain-containing protein [Source:EMBL;Acc:AEC08477.1]
AT4G37760	SQE3	1.57079	-0.936308	1.28977e-05	squalene epoxidase 3 [Source:EMBL;Acc:AEE86835.1]
AT3G21780	UGT71B6	1.57032	0.077993	0.0358691	UDP-glucosyl transferase 71B6 [Source:EMBL;Acc:AEE76551.1]
AT3G28210	PMZ	1.56926	3.10754	0.0280212	zinc finger AN1 domain-containing stress-associated protein 12 [Source:EMBL;Acc:AEE77416.1]
AT2G36380	PDR6	1.56736	3.16675	0.00537384	ABC transporter G family member 34 [Source:EMBL;Acc:AEC09246.1]
AT2G36390	SBE2.1	1.56734	1.94035	9.13161e-06	1,4-alpha-glucan branching enzyme [Source:EMBL;Acc:AEC09247.1]
AT1G76960	AT1G76960	1.56707	1.16129	0.00222324	uncharacterized protein [Source:EMBL;Acc:AEE35912.1]
AT3G22160	AT3G22160	1.56688	1.26622	0.0269675	VQ motif-containing protein [Source:EMBL;Acc:AEE76595.1]
AT5G07340	AT5G07340	1.56597	0.594465	4.63956e-05	calnexin2 [Source:EMBL;Acc:AED91138.1]
AT1G10760	GWD	1.56486	2.1886	4.66025e-06	alpha-glucan water dikinase 1 [Source:EMBL;Acc:AEE28643.1]
AT1G78610	MSL6	1.56335	0.361518	2.36968e-05	mechanosensitive channel of small conductance-like 6 [Source:EMBL;Acc:AEE36127.1]
AT4G15810	AT4G15810	1.56058	-0.400666	1.17554e-05	GTP binding protein [Source:EMBL;Acc:AEE83655.1]
AT5G56050	AT5G56050	1.56044	0.23597	0.0259877	uncharacterized protein [Source:EMBL;Acc:AED96715.1]
AT2G39770	GMP1	1.56044	0.976788	0.027721	mannose-1-phosphate guanylyltransferase [Source:EMBL;Acc:AEC09722.1]
AT5G51330	SWI1	1.56036	1.4187	0.00117387	protein SWITCH1 (protein DYAD) [Source:EMBL;Acc:AED96067.1]
AT5G13490	AAC2	1.56032	2.61298	1.89853e-05	ADP,ATP carrier protein 2 [Source:EMBL;Acc:AED91902.1]
AT5G52471	U60.1F	1.55865	0.220124	0.000945311	U60.1FsnoRNA.[Source:TAIR;Acc:AT5G52471]
AT4G38080	AT4G38080	1.55695	0.27429	0.00404347	hydroxyproline-rich glycoprotein family protein [Source:EMBL;Acc:AEE86872.1]
AT2G21660	CCR2	1.5563	6.31303	1.75805e-06	glycine-rich RNA-binding protein 7 [Source:EMBL;Acc:AEC07209.1]
AT2G03770	AT2G03770	1.5547	-0.0673186	0.0088067	P-loop containing nucleoside triphosphate hydrolase-like protein [Source:EMBL;Acc:AEC05747.1]
AT3G25110	AtFaTA	1.55408	0.417472	0.00134723	fatA acyl-ACP thioesterase [Source:EMBL;Acc:AEE76980.1]
AT1G76640	AT1G76640	1.55369	5.65287	0.00757763	calcium-binding protein CML39 [Source:EMBL;Acc:AEE35868.1]
AT5G01760	AT5G01760	1.55259	3.20607	0.0061144	ENTH/VHS/GAT family protein [Source:EMBL;Acc:AED90388.1]
AT1G72416	AT1G72416	1.55067	2.29444	0.0179687	chaperone DnaJ-domain containing protein [Source:EMBL;Acc:AEE35322.1]
AT5G53970	AT5G53970	1.5505	-1.53635	2.16429e-06	tyrosine aminotransferase [Source:EMBL;Acc:AED96434.1]
AT5G05590	PAI2	1.55047	3.03447	0.00797328	phosphoribosylanthranilate isomerase 2 [Source:EMBL;Acc:AED90894.1]
AT5G57280	AT5G57280	1.55032	1.44655	5.28327e-06	S-adenosyl-L-methionine-dependent methyltransferase-like protein [Source:EMBL;Acc:AED96876.1]
AT4G30560	CNGC9	1.55016	1.64213	0.0164035	cyclic nucleotide gated channel 9 [Source:EMBL;Acc:AEE85781.1]
AT3G47348	AT3G47348	1.54938	0.0803441	0.00156309	snoRNA.[Source:TAIR;Acc:AT3G47348]
AT5G65420	CYCD4;1	1.54631	1.52292	0.0143285	cyclin-D4-1 [Source:EMBL;Acc:AED98050.1]
AT1G52710	AT1G52710	1.54416	1.35811	0.0243614	cytochrome c oxidase-related protein [Source:EMBL;Acc:AEE32843.1]
AT4G20830	AT4G20830	1.54339	2.39656	0.000121242	Reticuline oxidase-like protein [Source:EMBL;Acc:AEE84366.1]
AT1G52000	AT1G52000	1.54318	3.25143	0.017993	jacalin-like lectin domain-containing protein [Source:EMBL;Acc:AEE32746.1]
AT1G74870	AT1G74870	1.5403	1.75473	0.0001432	RING/U-box domain-containing protein [Source:EMBL;Acc:AEE35641.1]
AT4G35110	AT4G35110	1.53867	1.01194	0.00329192	phospholipase-like (PEARLI 4) family protein [Source:EMBL;Acc:AEE86467.1]
AT2G15760	AT2G15760	1.53771	2.7675	0.00209008	uncharacterized protein [Source:EMBL;Acc:AEC06435.1]
AT1G06475	AT1G06475	1.53725	-1.5992	0.0012087	uncharacterized protein [Source:EMBL;Acc:AEE27992.1]
AT4G13345	MEE55	1.537	1.37853	0.000872964	Serinc-domain containing serine and sphingolipid biosynthesis protein [Source:EMBL;Acc:AEE83266.1]
AT2G47730	ATGSTF5	1.53653	-1.15914	6.31794e-06	glutathione S-transferase 6 [Source:EMBL;Acc:AEC10880.1]
AT1G67626	AT1G67626	1.53619	0	0.0415281	transposable element gene.[Source:TAIR;Acc:AT1G67626]
AT1G75390	AtbZIP44	1.53556	-0.490192	0.0278835	basic leucine-zipper 44 [Source:EMBL;Acc:AEE35714.1]
AT4G05410	YAO	1.5353	1.76112	4.40799e-06	transducin/WD40 domain-containing protein [Source:EMBL;Acc:AEE82516.1]
AT5G56980	AT5G56980	1.53514	0.693344	0.00148826	uncharacterized protein [Source:EMBL;Acc:AED96829.1]
AT4G12000	AT4G12000	1.53505	-1.40493	9.0982e-07	SNARE associated Golgi family protein [Source:EMBL;Acc:AEE83081.1]
AT4G23220	CRK14	1.5344	2.32175	0.00167311	cysteine-rich receptor-like protein kinase 14 [Source:EMBL;Acc:AEE84725.1]
AT2G33585	AT2G33585	1.53022	-0.878206	8.16894e-06	uncharacterized protein [Source:EMBL;Acc:AEC08856.1]
AT2G44510	AT2G44510	1.52845	1.68883	0.000339349	protein BCCIP-like protein [Source:EMBL;Acc:AEC10431.1]
AT5G64710	AT5G64710	1.52808	1.76508	1.38764e-05	Putative endonuclease or glycosyl hydrolase [Source:EMBL;Acc:AED97942.1]
AT2G03120	ATSPP	1.52792	0.701145	8.04041e-05	minor histocompatibility antigen H13 [Source:EMBL;Acc:AEC05665.1]
AT2G25530	AT2G25530	1.5247	-0.54833	5.00355e-06	AFG1-like protein [Source:EMBL;Acc:AEC07713.1]
AT3G13110	SAT-A	1.52259	0.846528	0.00026182	serine acetyltransferase 3 [Source:EMBL;Acc:AEE75297.1]
AT2G27310	AT2G27310	1.52231	2.33799	0.00684279	F-box protein [Source:EMBL;Acc:AEC07971.1]
AT2G46310	CRF5	1.52231	1.07436	0.000961428	ethylene-responsive transcription factor CRF5 [Source:EMBL;Acc:AEC10675.1]
AT5G54940	AT5G54940	1.52198	-0.75674	1.62858e-06	Translation initiation factor SUI1 family protein [Source:EMBL;Acc:AED96561.1]
AT1G75170	AT1G75170	1.52164	-0.538773	0.000131351	sec.4-like phosphatidylinositol transfer-like protein [Source:EMBL;Acc:AEE35681.1]
AT1G04130	TPR2	1.52127	-0.968376	9.35858e-06	tetratricopeptide repeat-containing protein [Source:EMBL;Acc:AEE27660.1]
AT5G24290	AT5G24290	1.52099	2.90275	0.00730496	vacuolar iron transporter-like protein [Source:EMBL;Acc:AED93281.1]
AT1G09210	CRT1b	1.52057	0.24485	0.000103544	calreticulin-2 [Source:EMBL;Acc:AEE28414.1]
AT1G73890	AT1G73890	1.52046	-1.13391	0.000640866	bifunctional inhibitor/lipid-transfer protein/seed storage 2S albumin-like protein [Source:EMBL;Acc:AEE35522.1]
AT2G22240	ATIPS2	1.52036	-1.354	0.000144606	inositol-3-phosphate synthase isozyme 2 [Source:EMBL;Acc:AEC07281.1]
AT1G79440	SSADH	1.52006	3.3885	8.88431e-06	succinate-semialdehyde dehydrogenase [Source:EMBL;Acc:AEE36243.1]
AT3G08590	AT3G08590	1.51884	-0.202738	0.000263447	Phosphoglycerate mutase, 2,3-bisphosphoglycerate-independent [Source:EMBL;Acc:AEE74651.1]
AT5G62350	AT5G62350	1.51747	2.37086	0.000578141	invertase/pectin methylesterase inhibitor family protein / DC 1.2-like protein [Source:EMBL;Acc:AED97599.1]
AT5G22630	ADT5	1.51697	1.45158	0.00617347	arogenate dehydratase 5 [Source:EMBL;Acc:AED93055.1]
AT1G79920	AT1G79920	1.51597	-0.906498	1.25974e-05	Heat shock protein 70 [Source:EMBL;Acc:AEE36326.1]
AT3G13230	AT3G13230	1.51582	1.60429	3.65295e-05	RNA-binding protein PNO1 [Source:EMBL;Acc:AEE75322.1]
AT1G54575	AT1G54575	1.51503	3.51459	0.010216	uncharacterized protein [Source:EMBL;Acc:AEE33120.1]
AT4G11680	AT4G11680	1.51364	1.476	7.1098e-05	E3 ubiquitin-protein ligase [Source:EMBL;Acc:AEE83038.1]
AT2G18620	AT2G18620	1.51201	2.03205	0.00815135	geranylgeranyl diphosphate synthase 7 [Source:EMBL;Acc:AEC06786.1]
AT1G13360	AT1G13360	1.51124	-0.112471	0.00030002	uncharacterized protein [Source:EMBL;Acc:AEE29005.1]
AT4G27520	ENODL2	1.51052	1.05075	1.42526e-07	early nodulin-like protein 2 [Source:EMBL;Acc:AEE85353.1]
AT3G54820	PIP2;5	1.51046	0.998736	0.00132139	putative aquaporin PIP2-5 [Source:EMBL;Acc:AEE79295.1]
AT4G26780	AR192	1.50904	0.305251	0.00257929	molecular chaperone GrpE [Source:EMBL;Acc:AEE85251.1]
AT3G07215	AT3G07215	1.50786	-0.153132	0.00103694	Unknown gene.[Source:TAIR;Acc:AT3G07215]
AT5G09230	SRT2	1.50777	0.158471	1.21688e-06	sirtuin 2 [Source:EMBL;Acc:AED91359.1]
AT3G07274	AT3G07274	1.505	1.45316	0.0190406	unknown pseudogene.[Source:TAIR;Acc:AT3G07274]
AT2G25460	AT2G25460	1.50462	1.55099	0.000271363	uncharacterized protein [Source:EMBL;Acc:AEC07704.1]
AT4G37409	AT4G37409	1.50416	6.48174	8.62006e-05	uncharacterized protein [Source:EMBL;Acc:AEE86789.1]
AT5G47830	AT5G47830	1.50388	-0.524155	9.72068e-05	uncharacterized protein [Source:EMBL;Acc:AED95577.1]
AT5G57100	AT5G57100	1.50327	-1.07189	2.46943e-05	Nucleotide/sugar transporter family protein [Source:EMBL;Acc:AED96846.1]
AT1G80300	NTT1	1.50238	0.81134	9.0982e-07	ADP,ATP carrier protein 1 [Source:EMBL;Acc:AEE36385.1]
AT2G33590	AT2G33590	1.50189	-0.43598	1.68077e-05	Rossmann-fold NAD(P)-binding domain-containing protein [Source:EMBL;Acc:AEC08857.1]
AT4G13680	AT4G13680	1.50113	-0.400652	0.015149	uncharacterized protein [Source:EMBL;Acc:AEE83312.1]
AT1G62540	FMO GS-OX2	1.50073	0.884269	0.000984361	flavin-containing monooxygenase FMO GS-OX2 [Source:EMBL;Acc:AEE33977.1]
AT4G37320	CYP81D5	1.4996	-0.30411	9.67384e-05	cytochrome P450, family 81, subfamily D, polypeptide 5 [Source:EMBL;Acc:AEE86781.1]
AT1G11960	AT1G11960	1.4996	1.8114	0.000366496	putative ERD4 protein [Source:EMBL;Acc:AEE28821.1]
AT5G41620	AT5G41620	1.49882	1.31604	0.000792698	uncharacterized protein [Source:EMBL;Acc:AED94700.1]
AT5G26340	MSS1	1.4985	3.58528	0.000114272	sugar transport protein 13 [Source:EMBL;Acc:AED93553.1]
AT3G54960	PDIL1-3	1.49799	0.752244	4.76667e-05	protein PDI-like 1-3 [Source:EMBL;Acc:AEE79319.1]
AT1G13950	ELF5A-1	1.49707	1.33052	3.00721e-05	translation initiation factor eIF-5A [Source:EMBL;Acc:AEE29088.1]
AT2G30362	AT2G30362	1.4954	1.39342	0.0422437	other RNA.[Source:TAIR;Acc:AT2G30362]
AT1G02700	AT1G02700	1.49346	-2.08671	0.0107481	uncharacterized protein [Source:EMBL;Acc:AEE27460.1]
AT1G79550	PGK	1.49322	-0.570415	1.93867e-05	phosphoglycerate kinase [Source:EMBL;Acc:AEE36263.1]
AT5G56950	NAP1;3	1.49251	1.38133	4.05374e-06	nucleosome assembly protein 1-like 1 [Source:EMBL;Acc:AED96826.1]
AT2G28080	AT2G28080	1.49112	1.83262	0.000560982	UDP-glycosyltransferase-like protein [Source:EMBL;Acc:AEC08076.1]
AT1G28590	AT1G28590	1.49048	2.29219	0.00686558	GDSL esterase/lipase [Source:EMBL;Acc:AEE30998.1]
AT5G53050	AT5G53050	1.49031	0.0448809	0.000950204	hydrolase, alpha/beta fold family protein [Source:EMBL;Acc:AED96295.1]
AT1G70810	AT1G70810	1.49022	2.40609	0.000141273	calcium-dependent lipid-binding domain [Source:EMBL;Acc:AEE35119.1]
AT3G55390	AT3G55390	1.48868	2.32397	0.00139911	uncharacterized protein [Source:EMBL;Acc:AEE79378.1]
AT1G68740	PHO1;H1	1.4863	-0.888938	0.00230644	phosphate transporter PHO1-1 [Source:EMBL;Acc:AEE34834.1]
AT4G27860	AT4G27860	1.48564	3.38448	0.0048635	vacuolar iron transporter-like protein [Source:EMBL;Acc:AEE85402.1]
AT4G30530	AT4G30530	1.48534	1.75898	0.0262932	class I glutamine amidotransferase domain-containing protein [Source:EMBL;Acc:AEE85777.1]
AT4G08870	AT4G08870	1.48464	3.01552	0.00989463	putative arginase [Source:EMBL;Acc:AEE82685.1]
AT3G51660	AT3G51660	1.48327	3.17474	0.000993643	macrophage migration inhibitory factor family protein [Source:EMBL;Acc:AEE78824.1]
AT3G50280	AT3G50280	1.47988	4.85893	0.0221306	uncharacterized acetyltransferase [Source:EMBL;Acc:AEE78648.1]
AT5G17220	ATGSTF12	1.4792	3.70515	0.00118455	glutathione S-transferase phi 12 [Source:EMBL;Acc:AED92398.1]
AT4G15700	AT4G15700	1.47819	1.30133	2.19465e-05	monothiol glutaredoxin-S3 [Source:EMBL;Acc:AEE83637.1]
AT5G52400	CYP715A1	1.47816	4.34764	0.00281866	cytochrome P450, family 715, subfamily A, polypeptide 1 [Source:EMBL;Acc:AED96209.1]
AT2G27395	AT2G27395	1.47802	-1.31852	0.0159079	pseudogene.[Source:TAIR;Acc:AT2G27395]
AT5G17540	AT5G17540	1.47679	0.527158	0.031882	HXXXD-type acyl-transferase-like protein [Source:EMBL;Acc:AED92441.1]
AT1G53920	GLIP5	1.47647	1.77352	0.000165837	GDSL esterase/lipase 5 [Source:EMBL;Acc:AEE33025.1]
AT1G20310	AT1G20310	1.47617	1.69868	0.0372597	uncharacterized protein [Source:EMBL;Acc:AEE29960.1]
AT3G17120	AT3G17120	1.47583	0.499541	0.00158053	uncharacterized protein [Source:EMBL;Acc:AEE75907.1]
AT1G70985	AT1G70985	1.47566	-1.88599	5.38771e-05	hydroxyproline-rich glycoprotein family protein [Source:EMBL;Acc:AEE35147.1]
AT1G79245	AT1G79245	1.47553	1.06803	0.0108286	pseudogene.[Source:TAIR;Acc:AT1G79245]
AT3G49980	AT3G49980	1.47436	-0.400652	0.015789	putative F-box protein [Source:EMBL;Acc:AEE78613.1]
AT2G36460	AT2G36460	1.47418	-0.474074	5.0713e-05	fructose-bisphosphate aldolase, class I [Source:EMBL;Acc:AEC09257.1]
AT1G01940	AT1G01940	1.47146	0.493728	0.000973627	peptidyl-prolyl cis-trans isomerase-like 3 [Source:EMBL;Acc:AEE27356.1]
AT1G78440	GA2OX1	1.47136	-0.645887	0.017081	gibberellin 2-beta-dioxygenase 1 [Source:EMBL;Acc:AEE36106.1]
AT1G12370	PHR1	1.46974	-0.933629	6.30904e-05	photolyase 1 [Source:EMBL;Acc:AEE28871.1]
AT1G21750	ATPDI5	1.46905	1.42888	1.47372e-05	protein disulfide-isomerase A1 [Source:EMBL;Acc:AEE30151.1]
AT1G28010	ATABCB14	1.46699	0.73803	0.000104321	ABC transporter B family member 14 [Source:EMBL;Acc:AEE30902.1]
AT1G64142	CPuORF23	1.46683	0.130513	1.43101e-06	conserved peptide upstream open reading frame 23 [Source:EMBL;Acc:AEE34201.1]
AT1G64140	AT1G64140	1.46683	0.130513	1.43101e-06	uncharacterized protein [Source:EMBL;Acc:AEE34200.1]
AT3G01830	AT3G01830	1.46414	3.08674	0.000804307	putative calcium-binding protein CML40 [Source:EMBL;Acc:AEE73721.1]
AT2G07698	AT2G07698	1.46364	0.20332	0.0148375	F-type H+-transporting ATPase subunit alpha [Source:EMBL;Acc:AEC06088.1]
AT3G47680	AT3G47680	1.46145	0.0543079	0.000222624	DNA binding protein [Source:EMBL;Acc:AEE78318.1]
AT5G67090	AT5G67090	1.46027	0.487995	0.0283642	Subtilisin-like serine endopeptidase family protein [Source:EMBL;Acc:AED98299.1]
AT1G52570	PLDALPHA2	1.45823	-0.840814	0.000327071	phospholipase D alpha 2 [Source:EMBL;Acc:AEE32825.1]
AT1G58170	AT1G58170	1.45704	-1.17877	0.00121896	Disease resistance-responsive (dirigent-like protein) family protein [Source:EMBL;Acc:AEE33505.1]
AT2G19640	ASHR2	1.45694	1.24491	1.93085e-05	histone-lysine N-methyltransferase ASHR2 [Source:EMBL;Acc:AEC06906.1]
AT3G16175	AT3G16175	1.45503	-1.66042	0.000109949	thioredoxin family protein [Source:EMBL;Acc:AEE75780.1]
AT5G65380	AT5G65380	1.45491	-0.886291	6.12522e-06	mate efflux domain-containing protein [Source:EMBL;Acc:AED98045.1]
AT3G16280	AT3G16280	1.45281	-0.25059	0.00965258	ethylene-responsive transcription factor ERF036 [Source:EMBL;Acc:AEE75793.1]
AT5G46600	AT5G46600	1.45249	4.06359	1.52731e-05	aluminum activated malate transporter family protein [Source:EMBL;Acc:AED95402.1]
AT4G08230	AT4G08230	1.45223	-0.424169	0.000228635	glycine-rich protein [Source:EMBL;Acc:AEE82611.1]
AT1G70140	FH8	1.45129	2.12863	0.0453782	formin-like protein 8 [Source:EMBL;Acc:AEE35024.1]
AT4G01380	AT4G01380	1.4507	0.453985	0.00245612	plastocyanin-like domain-containing protein [Source:EMBL;Acc:AEE82017.1]
AT1G78950	AT1G78950	1.4498	1.26572	0.00477619	beta-amyrin synthase [Source:EMBL;Acc:AEE36183.1]
AT5G01570	AT5G01570	1.44929	-0.312999	0.0144726	uncharacterized protein [Source:EMBL;Acc:AED90361.1]
AT4G03940	AT4G03940	1.44924	1.22287	0.0354032	uncharacterized protein [Source:EMBL;Acc:AEE82357.1]
AT3G19960	ATM1	1.44918	1.41892	9.59638e-06	myosin 1 [Source:EMBL;Acc:AEE76312.1]
AT1G19020	AT1G19020	1.44902	2.33972	0.00218653	uncharacterized protein [Source:EMBL;Acc:AEE29792.1]
AT5G63790	NAC102	1.44879	0.723727	0.00177309	NAC domain-containing protein 102 [Source:EMBL;Acc:AED97798.1]
AT5G17450	HIPP21	1.44874	1.5008	0.000558478	heavy metal transport/detoxification domain-containing protein [Source:EMBL;Acc:AED92428.1]
AT4G39364	AT4G39364	1.44858	-0.446799	0.0177352	snoRNA.[Source:TAIR;Acc:AT4G39364]
AT5G48380	BIR1	1.44608	2.38333	0.000188792	probably inactive leucine-rich repeat receptor-like protein kinase [Source:EMBL;Acc:AED95662.1]
AT1G75670	AT1G75670	1.44488	1.38876	1.47492e-05	DNA-directed RNA polymerase [Source:EMBL;Acc:AEE35744.1]
AT2G46510	ATAIB	1.44411	1.38603	0.0137417	transcription factor ABA-INDUCIBLE bHLH-TYPE [Source:EMBL;Acc:AEC10712.1]
AT1G73390	AT1G73390	1.44381	-1.00301	2.38905e-05	Endosomal targeting BRO1-like domain-containing protein [Source:EMBL;Acc:AEE35456.1]
AT1G64890	AT1G64890	1.44347	3.14866	4.81532e-06	integral membrane transporter family protein [Source:EMBL;Acc:AEE34302.1]
AT3G09970	AT3G09970	1.44217	-0.0471764	1.95918e-06	calcineurin-like metallo-phosphoesterase-like protein [Source:EMBL;Acc:AEE74842.1]
AT4G02710	AT4G02710	1.44207	2.24727	1.6374e-05	kinase interacting-like protein [Source:EMBL;Acc:AEE82216.1]
AT1G57820	VIM1	1.44106	-0.0294889	0.0151692	E3 ubiquitin-protein ligase ORTHRUS 2 [Source:EMBL;Acc:AEE33469.1]
AT1G77810	AT1G77810	1.44073	1.72448	0.000303733	beta-1,3-galactosyltransferase 7 [Source:EMBL;Acc:AEE36029.1]
AT2G16365	AT2G16365	1.43959	0.958999	0.00015245	F-box protein [Source:EMBL;Acc:AEC06485.1]
AT1G02930	ATGSTF6	1.43919	2.85317	0.0361863	glutathione S-transferase 1 [Source:EMBL;Acc:AEE27498.1]
AT4G13180	AT4G13180	1.43844	0.553423	0.00229861	Rossmann-fold NAD(P)-binding domain-containing protein [Source:EMBL;Acc:AEE83241.1]
AT1G67660	AT1G67660	1.43776	2.2128	3.26632e-06	Restriction endonuclease, type II-like protein [Source:EMBL;Acc:AEE34678.1]
AT1G68550	AT1G68550	1.43773	-0.810257	6.48012e-06	ethylene-responsive transcription factor ERF118 [Source:EMBL;Acc:AEE34809.1]
AT5G43935	FLS6	1.4376	-1.34424	0.00707184	flavonol synthase 6 [Source:EMBL;Acc:AED95033.1]
AT5G64560	MGT9	1.43674	2.47497	8.22006e-05	magnesium transporter MRS2-2 [Source:EMBL;Acc:AED97921.1]
AT4G29210	GGT3	1.43654	2.32615	0.00254187	gamma-glutamyl transpeptidase 4 [Source:EMBL;Acc:AEE85603.1]
AT2G04050	AT2G04050	1.4309	1.46571	0.00141643	MATE efflux family protein [Source:EMBL;Acc:AEC05792.1]
AT1G76580	AT1G76580	1.42713	2.146	0.000577156	squamosa promoter-binding-like protein 16 [Source:EMBL;Acc:AEE35861.1]
AT2G14060	AT2G14060	1.42703	0.682218	0.0456875	S-adenosyl-L-methionine-dependent methyltransferaselike protein [Source:EMBL;Acc:AEC06276.1]
AT2G24545	AT2G24545	1.42646	-3.04223	9.03621e-07	other RNA.[Source:TAIR;Acc:AT2G24545]
AT3G05120	ATGID1A	1.4261	2.77193	7.64704e-06	putative gibberellin receptor GID1L1 [Source:EMBL;Acc:AEE74188.1]
AT1G27630	CYCT1;3	1.42599	2.74659	1.33064e-06	cyclin-T1-3 [Source:EMBL;Acc:AEE30856.1]
AT4G05330	AGD13	1.42528	3.28593	7.17875e-05	putative ADP-ribosylation factor GTPase-activating protein AGD13 [Source:EMBL;Acc:AEE82506.1]
AT1G28370	ERF11	1.42471	1.8127	0.000768068	ethylene-responsive transcription factor 11 [Source:EMBL;Acc:AEE30963.1]
AT1G68552	CPuORF53	1.42455	-0.805679	7.77239e-06	conserved peptide upstream open reading frame 53 [Source:EMBL;Acc:AEE34810.1]
AT1G70300	KUP6	1.42414	1.03175	8.85383e-05	Potassium transporter 6 [Source:EMBL;Acc:AEE35043.1]
AT1G48330	AT1G48330	1.42341	1.18178	5.94432e-05	uncharacterized protein [Source:EMBL;Acc:AEE32276.1]
AT1G30475	AT1G30475	1.42263	0.115936	0.0168353	uncharacterized protein [Source:EMBL;Acc:AEE31230.1]
AT4G04020	FIB	1.42243	0.357882	4.16398e-05	putative plastid-lipid-associated protein 1 [Source:EMBL;Acc:AEE82363.1]
AT3G54390	AT3G54390	1.42242	-0.564042	3.31499e-05	sequence-specific DNA binding transcription factor [Source:EMBL;Acc:AEE79225.1]
AT2G39725	AT2G39725	1.42203	1.96713	0.0149443	LYR family of Fe/S cluster biogenesis protein [Source:EMBL;Acc:AEC09713.1]
AT4G01270	AT4G01270	1.42192	0.573698	0.00223364	TRAF-interacting protein [Source:EMBL;Acc:AEE82002.1]
AT4G09970	AT4G09970	1.4216	0.606985	0.000676998	uncharacterized protein [Source:EMBL;Acc:AEE82822.1]
AT5G66630	DAR5	1.42151	0.820726	0.0486632	DA1-related protein 5 [Source:EMBL;Acc:AED98241.1]
AT5G03990	AT5G03990	1.42095	-0.763838	4.56021e-06	uncharacterized protein [Source:EMBL;Acc:AED90680.1]
AT5G38010	AT5G38010	1.42072	1.87071	0.0218504	UDP-glycosyltransferase-like protein [Source:EMBL;Acc:AED94257.1]
AT4G17090	BMY8	1.41936	2.18224	0.000327659	beta-amylase 3 [Source:EMBL;Acc:AEE83848.1]
AT1G50640	ERF3	1.419	0.275556	8.13006e-05	ethylene-responsive transcription factor 3 [Source:EMBL;Acc:AEE32574.1]
AT5G66070	AT5G66070	1.41686	0.519537	5.09083e-05	NEP1-interacting protein-like 1 [Source:EMBL;Acc:AED98155.1]
AT2G24540	AFR	1.41614	-3.11518	7.2135e-07	F-box protein AFR [Source:EMBL;Acc:AEC07590.1]
AT4G12280	AT4G12280	1.41562	1.56441	0.000967211	copper amine oxidase family protein [Source:EMBL;Acc:AEE83110.1]
AT1G75810	AT1G75810	1.4155	-1.46088	4.91337e-07	uncharacterized protein [Source:EMBL;Acc:AEE35761.1]
AT4G19450	AT4G19450	1.41484	-0.0871944	2.69422e-06	major facilitator protein [Source:EMBL;Acc:AEE84184.1]
AT1G21680	AT1G21680	1.41299	0.68524	0.000820911	DPP6 N-terminal domain-like protein [Source:EMBL;Acc:AEE30138.1]
AT4G37260	MYB73	1.41185	3.18465	0.000429545	myb domain protein 73 [Source:EMBL;Acc:AEE86774.1]
AT4G33440	AT4G33440	1.41049	-0.594862	1.65497e-05	glycoside hydrolase family 28 protein / polygalacturonase (pectinase) family protein [Source:EMBL;Acc:AEE86225.1]
AT4G14940	ATAO1	1.41045	1.53181	0.000982808	amine oxidase 1 [Source:EMBL;Acc:AEE83525.1]
AT1G77200	AT1G77200	1.41011	1.34708	0.00084626	ethylene-responsive transcription factor ERF037 [Source:EMBL;Acc:AEE35948.1]
AT3G02030	AT3G02030	1.4101	1.2381	0.000785463	transferase [Source:EMBL;Acc:AEE73751.1]
AT2G39980	AT2G39980	1.40882	1.13455	0.0252054	HXXXD-type acyl-transferase-like protein [Source:EMBL;Acc:AEC09758.1]
AT2G14460	AT2G14460	1.40749	0.20201	0.000222655	uncharacterized protein [Source:EMBL;Acc:AEC06305.1]
AT5G49680	AT5G49680	1.40723	2.06468	0.000103646	putative cell expansion protein [Source:EMBL;Acc:AED95844.1]
AT1G24330	AT1G24330	1.40593	0.479238	9.67091e-05	U-box domain-containing protein 6 [Source:EMBL;Acc:AEE30517.1]
AT5G07440	GDH2	1.40515	2.56765	0.000285821	glutamate dehydrogenase 2 [Source:EMBL;Acc:AED91159.1]
AT2G26690	AT2G26690	1.40435	-1.02397	0.000104242	nitrate transporter 1.4 [Source:EMBL;Acc:AEC07875.1]
AT1G31690	AT1G31690	1.40281	5.78304	0.000171362	putative copper amine oxidase [Source:EMBL;Acc:AEE31383.1]
AT3G05660	RLP33	1.40213	2.62966	0.00126487	receptor like protein 33 [Source:EMBL;Acc:AEE74273.1]
AT3G55940	AT3G55940	1.39681	1.00582	0.0048551	phosphoinositide phospholipase C 7 [Source:EMBL;Acc:AEE79459.1]
AT1G02920	GST11	1.39576	1.98063	0.0427817	glutathione S-transferase 11 [Source:EMBL;Acc:AEE27496.1]
AT2G07707	AT2G07707	1.39518	0.455904	0.0132815	ATP synthase protein YMF19 [Source:EMBL;Acc:AEC06095.1]
AT3G02910	AT3G02910	1.3947	0.64454	0.00729873	AIG2-like (avirulence induced gene) family protein [Source:EMBL;Acc:AEE73878.1]
AT3G02510	AT3G02510	1.39334	1.17502	0.0352	regulator of chromosome condensation domain-containing protein [Source:EMBL;Acc:AEE73821.1]
AT3G24515	UBC37	1.39261	2.19851	1.53652e-05	putative ubiquitin-conjugating enzyme E2 37 [Source:EMBL;Acc:AEE76912.1]
AT2G27840	HDA13	1.39157	1.92623	2.44633e-05	histone deacetylase HDT4 [Source:EMBL;Acc:AEC08053.1]
AT4G21060	AT4G21060	1.39115	-0.117887	7.57769e-05	Galactosyltransferase family protein [Source:EMBL;Acc:AEE84393.1]
AT1G01650	SPPL4	1.39103	0.852577	0.000199636	signal peptide peptidase-like 4 [Source:EMBL;Acc:AEE27318.1]
AT3G43250	AT3G43250	1.39048	2.88783	0.00281681	uncharacterized protein [Source:EMBL;Acc:AEE77779.1]
AT4G01575	AT4G01575	1.38889	1.93367	0.0100463	serine protease inhibitor, Kazal-type family protein [Source:EMBL;Acc:AEE82044.1]
AT1G59660	AT1G59660	1.3867	0.851462	0.000217991	Nucleoporin autopeptidase [Source:EMBL;Acc:AEE33600.1]
AT3G21690	AT3G21690	1.3858	0.61335	6.90444e-05	mate efflux domain-containing protein [Source:EMBL;Acc:AEE76538.1]
AT1G33440	AT1G33440	1.38473	0.807089	0.00144167	putative peptide/nitrate transporter [Source:EMBL;Acc:AEE31595.1]
AT4G37400	CYP81F3	1.38289	0.902085	0.00285687	cytochrome P450, family 81, subfamily F, polypeptide 3 [Source:EMBL;Acc:AEE86788.1]
AT2G27200	AT2G27200	1.38242	2.28435	0.000367507	P-loop containing nucleoside triphosphate hydrolase-like protein [Source:EMBL;Acc:AEC07952.1]
AT3G02850	SKOR	1.38149	-0.969824	0.00909615	Potassium channel SKOR [Source:EMBL;Acc:AEE73866.1]
AT3G12750	ZIP1	1.38091	-0.360192	0.00536774	zinc transporter 1 [Source:EMBL;Acc:AEE75242.1]
AT3G09450	AT3G09450	1.3799	-2.02663	5.80687e-05	uncharacterized protein [Source:EMBL;Acc:AEE74769.1]
AT4G23170	EP1	1.3783	1.39381	0.00129231	putative cysteine-rich receptor-like protein kinase 9 [Source:EMBL;Acc:AEE84718.1]
AT3G16860	COBL8	1.37784	1.05456	0.000710113	COBRA-like protein 8 [Source:EMBL;Acc:AEE75877.1]
AT1G25320	AT1G25320	1.37465	3.09237	3.45013e-05	leucine-rich repeat protein kinase-like protein [Source:EMBL;Acc:AEE30606.1]
AT5G17190	AT5G17190	1.3727	1.67257	4.83635e-05	uncharacterized protein [Source:EMBL;Acc:AED92394.1]
AT1G73066	AT1G73066	1.369	-0.830665	0.000298179	Leucine-rich repeat family protein [Source:EMBL;Acc:AEE35410.1]
AT1G64660	ATMGL	1.36865	-0.0771057	0.00278299	methionine gamma-lyase [Source:EMBL;Acc:AEE34271.1]
AT1G64950	CYP89A5	1.3678	-0.333842	1.8721e-05	cytochrome P450, family 89, subfamily A, polypeptide 5 [Source:EMBL;Acc:AEE34308.1]
AT3G28290	AT14A	1.36661	6.0528	0.00528913	uncharacterized protein [Source:EMBL;Acc:AEE77428.1]
AT1G74630	AT1G74630	1.36657	1.1936	0.015694	pentatricopeptide repeat-containing protein [Source:EMBL;Acc:AEE35616.1]
AT4G13800	AT4G13800	1.36577	-0.161461	3.60394e-05	uncharacterized protein [Source:EMBL;Acc:AEE83326.1]
AT3G52990	AT3G52990	1.36566	1.32687	1.11997e-05	pyruvate kinase [Source:EMBL;Acc:AEE79023.1]
AT4G21215	AT4G21215	1.36432	2.61762	9.03621e-07	uncharacterized protein [Source:EMBL;Acc:AEE84427.1]
AT5G58070	ATTIL	1.36361	-0.214245	6.64813e-05	outer membrane lipoprotein Blc [Source:EMBL;Acc:AED96994.1]
AT5G42990	UBC18	1.36266	0.205522	1.07411e-05	putative ubiquitin-conjugating enzyme E2 18 [Source:EMBL;Acc:AED94898.1]
AT2G47890	AT2G47890	1.36183	1.79609	4.71087e-05	zinc finger protein CONSTANS-LIKE 13 [Source:EMBL;Acc:AEC10905.1]
AT2G41342	AT2G41342	1.36132	-0.584732	0.00906666	uncharacterized protein [Source:EMBL;Acc:AEC09962.1]
AT2G41312	AT2G41312	1.3602	0.0141838	0.00156834	other RNA.[Source:TAIR;Acc:AT2G41312]
AT5G50450	AT5G50450	1.35851	4.74609	0.000162602	MYND-type zinc finger protein [Source:EMBL;Acc:AED95947.1]
AT2G35700	ATERF38	1.35796	1.28444	0.0012353	ethylene-responsive transcription factor ERF038 [Source:EMBL;Acc:AEC09146.1]
AT4G25490	CBF1	1.35727	3.54244	0.0172099	dehydration-responsive element-binding protein 1B [Source:EMBL;Acc:AEE85066.1]
AT5G03240	UBQ3	1.35698	2.02052	8.88431e-06	polyubiquitin 3 [Source:EMBL;Acc:AED90576.1]
AT5G11110	ATSPS2F	1.35665	0.607638	0.0142979	sucrose phosphate synthase 2F [Source:EMBL;Acc:AED91636.1]
AT3G30122	AT3G30122	1.35635	-0.751816	0.0337556	pseudogene.[Source:TAIR;Acc:AT3G30122]
AT5G50011	CPuORF37	1.35369	-0.499514	0.0306873	conserved peptide upstream open reading frame 37 [Source:EMBL;Acc:AED95884.1]
AT5G50012	CPuORF36	1.35369	-0.499514	0.0306873	conserved peptide upstream open reading frame 36 [Source:EMBL;Acc:AED95885.1]
AT5G50010	AT5G50010	1.35369	-0.499514	0.0306873	transcription factor bHLH145 [Source:EMBL;Acc:AED95883.1]
AT3G60520	AT3G60520	1.35328	0.0630708	0.000187697	uncharacterized protein [Source:EMBL;Acc:AEE80074.1]
AT5G51040	AT5G51040	1.3526	0.714333	3.39284e-06	uncharacterized protein [Source:EMBL;Acc:AED96025.1]
AT5G05270	AT5G05270	1.35259	0.0860524	0.000123922	chalcone-flavanone isomerase-like proetin [Source:EMBL;Acc:AED90849.1]
AT2G31910	ATCHX21	1.35231	0.674471	0.0164163	cation/H(+) antiporter 21 [Source:EMBL;Acc:AEC08602.1]
AT1G61740	AT1G61740	1.35174	-0.258896	4.94308e-05	Sulfite exporter TauE/SafE family protein [Source:EMBL;Acc:AEE33881.1]
AT1G49660	AtCXE5	1.35119	-0.780645	0.000121252	carboxyesterase 5 [Source:EMBL;Acc:AEE32456.1]
AT1G21410	SKP2A	1.35108	-1.2282	6.38745e-07	F-box protein SKP2A [Source:EMBL;Acc:AEE30100.1]
AT3G29810	COBL2	1.35107	-0.453312	0.000736124	COBRA-like protein 2 [Source:EMBL;Acc:AEE77616.1]
AT5G51050	AT5G51050	1.35078	0.469014	5.04896e-05	Mitochondrial substrate carrier family protein [Source:EMBL;Acc:AED96027.1]
AT3G52180	SEX4	1.34997	1.93703	1.15305e-05	dual specificity protein phosphatase (DsPTP1) family protein [Source:EMBL;Acc:AEE78910.1]
AT4G11320	AT4G11320	1.34966	5.23685	0.0433068	putative cysteine proteinase [Source:EMBL;Acc:AEE82996.1]
AT5G54910	AT5G54910	1.34931	0.980573	2.77871e-05	DEAD-box ATP-dependent RNA helicase 32 [Source:EMBL;Acc:AED96555.1]
AT5G55570	AT5G55570	1.34891	0.0275474	0.000259312	uncharacterized protein [Source:EMBL;Acc:AED96651.1]
AT5G13200	AT5G13200	1.34845	1.10339	0.000451301	GEM-like protein 5 [Source:EMBL;Acc:AED91863.1]
AT2G18790	PHYB	1.34743	0.293075	9.39194e-06	phytochrome B [Source:EMBL;Acc:AEC06808.1]
AT2G38152	AT2G38152	1.34659	0.869458	0.022925	alpha 1,4-glycosyltransferase-like protein [Source:EMBL;Acc:AEC09496.1]
AT1G05680	UGT74E2	1.34616	-0.0101106	0.0104078	Uridine diphosphate glycosyltransferase 74E2 [Source:EMBL;Acc:AEE27876.1]
AT3G03250	UGP	1.34588	0.370313	0.000144957	putative UTP--glucose-1-phosphate uridylyltransferase 2 [Source:EMBL;Acc:AEE73917.1]
AT5G24380	YSL2	1.34567	-0.19033	0.000673934	metal-nicotianamine transporter YSL2 [Source:EMBL;Acc:AED93305.1]
AT1G03360	ATRRP4	1.34437	1.75655	1.53981e-05	exosome complex component RRP4 [Source:EMBL;Acc:AEE27563.1]
AT5G22060	ATJ2	1.3437	-0.613574	4.03596e-06	chaperone protein dnaJ 2 [Source:EMBL;Acc:AED92977.1]
AT4G13110	AT4G13110	1.34255	0.707449	0.00912718	BSD domain-containing protein [Source:EMBL;Acc:AEE83236.1]
AT2G14860	AT2G14860	1.34235	1.81193	0.000388583	protein Mpv17 [Source:EMBL;Acc:AEC06343.1]
AT2G43570	CHI	1.34199	1.85778	0.00460474	chitinase class 4-like protein [Source:EMBL;Acc:AEC10291.1]
AT3G18440	AtALMT9	1.34013	1.18944	4.37191e-05	aluminum-activated malate transporter 9 [Source:EMBL;Acc:AEE76098.1]
AT1G80820	CCR2	1.3399	1.29706	0.000237589	cinnamoyl-CoA reductase [Source:EMBL;Acc:AEE36454.1]
AT4G30470	AT4G30470	1.33926	-1.37394	0.00611001	Rossmann-fold NAD(P)-binding domain-containing protein [Source:EMBL;Acc:AEE85768.1]
AT3G52470	AT3G52470	1.33844	1.13423	0.00505821	late embryogenesis abundant hydroxyproline-rich glycoprotein [Source:EMBL;Acc:AEE78949.1]
AT5G60790	ATGCN1	1.33818	0.605373	2.21246e-05	ABC transporter F family member 1 [Source:EMBL;Acc:AED97377.1]
AT1G61730	AT1G61730	1.33761	1.5568	3.07283e-06	DNA-binding storekeeper protein-related transcriptional regulator [Source:EMBL;Acc:AEE33880.1]
AT5G01600	FER1	1.33744	0.270317	0.00112012	ferritin heavy chain [Source:EMBL;Acc:AED90364.1]
AT2G16586	AT2G16586	1.33691	-0.553849	0.000556847	uncharacterized protein [Source:EMBL;Acc:AEC06513.1]
AT4G28560	RIC7	1.33639	3.57985	1.00479e-05	ROP-interactive CRIB motif-containing protein 7 [Source:EMBL;Acc:AEE85506.1]
AT4G15080	AT4G15080	1.33478	1.67109	5.37841e-06	DHHC-type zinc finger family protein [Source:EMBL;Acc:AEE83552.1]
AT4G12750	AT4G12750	1.3347	2.45442	8.94915e-06	Homeodomain-like transcriptional regulator [Source:EMBL;Acc:AEE83175.1]
AT4G23920	UGE2	1.33255	1.21923	0.000141764	UDP-D-glucose/UDP-D-galactose 4-epimerase 2 [Source:EMBL;Acc:AEE84827.1]
AT3G22234	AT3G22234	1.33176	2.14072	0.0103676
AT5G08220	AT5G08220	1.33167	0.902951	0.013397	uncharacterized protein [Source:EMBL;Acc:AED91272.1]
AT3G05980	AT3G05980	1.32867	3.66378	0.00950924	uncharacterized protein [Source:EMBL;Acc:AEE74326.1]
AT4G27510	AT4G27510	1.32724	1.99157	0.0141129	uncharacterized protein [Source:EMBL;Acc:AEE85352.1]
AT5G60890	ATMYB34	1.327	0.115515	0.0332681	myb domain protein 34 [Source:EMBL;Acc:AED97393.1]
AT1G28230	PUP1	1.3245	1.98681	6.18718e-05	purine permease 1 [Source:EMBL;Acc:AEE30934.1]
AT2G18193	AT2G18193	1.32192	0.689269	0.00163851	P-loop containing nucleoside triphosphate hydrolase-like protein [Source:EMBL;Acc:AEC06737.1]
AT1G48360	AT1G48360	1.32068	2.21564	0.000428853	fanconi-associated nuclease 1-like protein [Source:EMBL;Acc:AEE32280.1]
AT1G26730	AT1G26730	1.31939	0.554475	9.04482e-05	phosphate transporter PHO1-7 [Source:EMBL;Acc:AEE30725.1]
AT4G34740	ATASE2	1.31793	0.996687	9.93107e-06	amidophosphoribosyltransferase [Source:EMBL;Acc:AEE86417.1]
AT1G24095	AT1G24095	1.31774	1.28109	0.00218749	Putative thiol-disulfide oxidoreductase DCC [Source:EMBL;Acc:AEE30477.1]
AT5G23820	AT5G23820	1.31771	3.28849	0.0172294	MD-2-related lipid recognition domain-containing protein [Source:EMBL;Acc:AED93217.1]
AT3G16565	AT3G16565	1.31652	3.57563	0.000104835	putative nucleotide binding protein [Source:EMBL;Acc:AEE75838.1]
AT2G28305	LOG1	1.31558	-0.632096	7.64535e-05	cytokinin riboside 5'-monophosphate phosphoribohydrolase LOG1 [Source:EMBL;Acc:AEC08102.1]
AT1G48200	AT1G48200	1.31453	1.81622	3.31499e-05	uncharacterized protein [Source:EMBL;Acc:AEE32263.1]
AT5G47420	AT5G47420	1.31434	0.0884673	0.00665189	tryptophan RNA-binding attenuator-like protein [Source:EMBL;Acc:AED95507.1]
AT1G11100	AT1G11100	1.31324	-1.30596	0.0118302	SNF2 , helicase and zinc-finger domain-containing protein [Source:EMBL;Acc:AEE28683.1]
AT5G22100	AT5G22100	1.31152	1.47129	0.000123922	RNA 3'-terminal phosphate cyclase-like protein [Source:EMBL;Acc:AED92983.1]
AT1G01210	AT1G01210	1.31034	0.385791	0.000355072	DNA-directed RNA polymerase III subunit C11 [Source:EMBL;Acc:AEE27254.1]
AT3G05220	AT3G05220	1.30891	1.9802	2.86504e-06	heavy-metal-associated domain-containing protein [Source:EMBL;Acc:AEE74207.1]
AT5G43400	AT5G43400	1.30785	-0.284646	2.38899e-05	uncharacterized protein [Source:EMBL;Acc:AED94956.1]
AT1G12420	ACR8	1.30743	0.372473	0.000130831	ACT domain repeat 8 protein [Source:EMBL;Acc:AEE28878.1]
AT5G53760	MLO11	1.30737	-0.0128225	0.00052938	MLO-like protein 11 [Source:EMBL;Acc:AED96404.1]
AT1G07510	ftsh10	1.30642	0.241517	7.85339e-06	FTSH protease 10 [Source:EMBL;Acc:AEE28137.1]
AT1G25400	AT1G25400	1.30629	3.89719	0.000222655	uncharacterized protein [Source:EMBL;Acc:AEE30618.1]
AT1G64940	CYP89A6	1.30519	-0.330438	8.11894e-05	cytochrome P450, family 87, subfamily A, polypeptide 6 [Source:EMBL;Acc:AEE34307.1]
AT1G78050	PGM	1.30468	0.212707	0.000726399	phosphoglycerate/bisphosphoglycerate mutase [Source:EMBL;Acc:AEE36062.1]
AT2G28790	AT2G28790	1.30464	1.71441	0.0063977	pathogenesis-related thaumatin-like protein [Source:EMBL;Acc:AEC08171.1]
AT1G66650	AT1G66650	1.30196	-0.0517147	0.0411605	E3 ubiquitin-protein ligase SINA-like 4 [Source:EMBL;Acc:AEE34540.1]
AT3G21215	AT3G21215	1.30063	0.739613	6.82421e-05	RNA recognition motif-containing protein [Source:EMBL;Acc:AEE76477.1]
AT3G50420	AT3G50420	1.29973	2.24532	0.000953485	pentatricopeptide repeat-containing protein [Source:EMBL;Acc:AEE78665.1]
AT5G46520	AT5G46520	1.29961	1.63607	0.0060547	TIR-NBS-LRR class disease resistance protein [Source:EMBL;Acc:AED95394.1]
AT1G06970	ATCHX14	1.2991	-0.702767	0.00641242	cation/H(+) antiporter 14 [Source:EMBL;Acc:AEE28061.1]
AT1G51480	AT1G51480	1.29826	0.656899	0.0295749	CC-NBS-LRR class disease resistance protein [Source:EMBL;Acc:AEE32672.1]
AT4G00940	AT4G00940	1.29793	-1.12765	0.00404347	Dof zinc finger protein DOF4.1 [Source:EMBL;Acc:AEE81958.1]
AT3G57490	AT3G57490	1.2971	1.68161	6.3437e-06	40S ribosomal protein S2-4 [Source:EMBL;Acc:AEE79662.1]
AT1G32860	AT1G32860	1.29669	1.75275	0.00217537	glucan endo-1,3-beta-glucosidase 11 [Source:EMBL;Acc:AEE31533.1]
AT5G23730	RUP2	1.29492	-2.25394	2.23616e-06	transducin/WD40 domain-containing protein [Source:EMBL;Acc:AED93205.1]
AT5G24850	CRY3	1.29471	-0.479586	1.97787e-05	cryptochrome DASH [Source:EMBL;Acc:AED93369.1]
AT3G25700	AT3G25700	1.29366	1.15893	0.000350379	aspartyl protease family protein [Source:EMBL;Acc:AEE77055.1]
AT2G30040	MAPKKK14	1.29348	0.524078	0.000506131	mitogen-activated protein kinase kinase kinase 14 [Source:EMBL;Acc:AEC08338.1]
AT2G17900	SDG37	1.29092	-0.470631	0.00332213	histone-lysine N-methyltransferase ASHR1 [Source:EMBL;Acc:AEC06700.1]
AT1G29418	AT1G29418	1.29075	-0.508052	0.0116449	uncharacterized protein [Source:EMBL;Acc:AEE31086.1]
AT5G50370	AT5G50370	1.29033	1.65308	2.29164e-05	adenylate kinase 2 [Source:EMBL;Acc:AED95934.1]
AT2G03980	AT2G03980	1.29006	1.86359	0.00941874	GDSL esterase/lipase [Source:EMBL;Acc:AEC05775.1]
AT1G20870	AT1G20870	1.28946	-0.640919	0.0011017	alpha-crystallin domain of heat shock protein-containing protein [Source:EMBL;Acc:AEE30033.1]
AT5G43180	AT5G43180	1.28925	-1.22391	0.00146354	uncharacterized protein [Source:EMBL;Acc:AED94920.1]
AT3G26690	ATNUDX13	1.2885	0.773343	0.0258093	nudix hydrolase 13 [Source:EMBL;Acc:AEE77200.1]
AT3G11220	2001-08-01	1.28849	0.784555	0.000231234	elongator complex protein 4 [Source:EMBL;Acc:AEE75016.1]
AT2G37170	PIP2B	1.28777	-1.62127	5.43948e-06	aquaporin PIP2-2 [Source:EMBL;Acc:AEC09362.1]
AT2G26200	AT2G26200	1.2858	1.89912	1.94049e-06	S-adenosyl-L-methionine-dependent methyltransferase domain-containing protein [Source:EMBL;Acc:AEC07807.1]
AT4G35160	AT4G35160	1.2855	6.78024	0.000303326	O-methyltransferase family 2 protein [Source:EMBL;Acc:AEE86474.1]
AT2G17250	EMB2762	1.28508	1.20766	2.03535e-06	CCAAT-binding factor [Source:EMBL;Acc:AEC06603.1]
AT5G01880	AT5G01880	1.28345	-0.800702	0.00195514	RING-H2 finger protein ATL74 [Source:EMBL;Acc:AED90404.1]
AT2G39900	AT2G39900	1.2834	2.5398	1.24782e-05	LIM domain-containing protein [Source:EMBL;Acc:AEC09747.1]
AT2G46800	ATMTP1	1.28325	-0.542448	2.23713e-05	metal tolerance protein 1 short form [Source:EMBL;Acc:AEC10756.1]
AT5G44210	ERF9	1.28237	2.04441	0.0332393	ethylene-responsive transcription factor 9 [Source:EMBL;Acc:AED95075.1]
AT4G12005	AT4G12005	1.28076	-2.35502	0.00108098	uncharacterized protein [Source:EMBL;Acc:AEE83082.1]
AT4G16670	AT4G16670	1.2807	0.267521	0.000316895	uncharacterized protein [Source:EMBL;Acc:AEE83782.1]
AT3G28350	AT3G28350	1.28005	2.52797	0.00980831	Pseudogene of AT3G28350unknown protein.[Source:TAIR;Acc:AT3G28350]
AT5G24920	AtGDU5	1.27938	3.05401	0.00771118	glutamine dumper 5 [Source:EMBL;Acc:AED93378.1]
AT3G21140	AT3G21140	1.27832	0.634607	0.000933348	Pyridoxamine 5'-phosphate oxidase family protein [Source:EMBL;Acc:AEE76466.1]
AT5G65860	AT5G65860	1.27571	0.8875	1.24782e-05	ankyrin repeat family protein [Source:EMBL;Acc:AED98116.1]
AT5G48820	KRP3	1.27567	2.24968	0.0336712	cyclin-dependent kinase inhibitor 3 [Source:EMBL;Acc:AED95729.1]
AT2G36220	AT2G36220	1.27563	0.790722	0.000216856	uncharacterized protein [Source:EMBL;Acc:AEC09218.1]
AT1G80480	PTAC17	1.27555	1.38488	7.73711e-06	plastid transcriptionally active 17 protein [Source:EMBL;Acc:AEE36410.1]
AT1G58280	AT1G58280	1.27535	-0.0821037	0.00242595	phosphoglycerate mutase-like protein [Source:EMBL;Acc:AEE33531.1]
AT4G34910	AT4G34910	1.27418	1.03036	1.51083e-05	DEAD-box ATP-dependent RNA helicase 16 [Source:EMBL;Acc:AEE86436.1]
AT5G54130	AT5G54130	1.27316	-3.48707	6.60324e-06	calcium-binding endonuclease/exonuclease/phosphatase family protein [Source:EMBL;Acc:AED96454.1]
AT3G08690	UBC11	1.27106	-0.0682567	1.22198e-05	ubiquitin-conjugating enzyme E2 11 [Source:EMBL;Acc:AEE74665.1]
AT4G36640	AT4G36640	1.27064	0.651248	0.0327975	sec14p-like phosphatidylinositol transfer protein [Source:EMBL;Acc:AEE86681.1]
AT2G46520	AT2G46520	1.26875	1.24078	0.0205354	exportin-2 [Source:EMBL;Acc:AEC10713.1]
AT3G24100	AT3G24100	1.26791	-0.0631777	0.000189469	uncharacterized protein [Source:EMBL;Acc:AEE76857.1]
AT1G17750	AtPEPR2	1.26744	1.38235	0.000166774	PEP1 receptor 2 [Source:EMBL;Acc:AEE29632.1]
AT5G58710	ROC7	1.26563	1.31424	6.20502e-05	Peptidyl-prolyl cis-trans isomerase CYP20-1 [Source:EMBL;Acc:AED97088.1]
AT3G60690	AT3G60690	1.26559	0.470355	0.000288472	SAUR-like auxin-responsive protein [Source:EMBL;Acc:AEE80097.1]
AT2G04080	AT2G04080	1.26511	1.60521	0.00474265	MATE efflux family protein [Source:EMBL;Acc:AEC05797.1]
AT4G19460	AT4G19460	1.26412	-0.115744	0.00435887	UDP-glycosyltransferase-like protein [Source:EMBL;Acc:AEE84185.1]
AT1G07350	AT1G07350	1.26369	-2.92253	1.67102e-06	RNA recognition motif-containing protein [Source:EMBL;Acc:AEE28113.1]
AT2G32990	AtGH9B8	1.26348	0.159297	0.0227231	endoglucanase 11 [Source:EMBL;Acc:AEC08771.1]
AT4G38215	AT4G38215	1.26165	-0.70602	0.0156672	other RNA.[Source:TAIR;Acc:AT4G38215]
AT3G28007	SWEET4	1.26143	3.93726	0.000123765	nodulin MtN3-like protein [Source:EMBL;Acc:AEE77391.1]
AT3G11010	AtRLP34	1.26006	1.97489	0.0137224	receptor like protein 34 [Source:EMBL;Acc:AEE74993.1]
AT5G54100	AT5G54100	1.25997	1.0926	2.98817e-06	SPFH/Band 7/PHB domain-containing membrane-associated protein [Source:EMBL;Acc:AED96451.1]
AT3G51790	ATG1	1.2593	0.728542	0.000128438	transmembrane protein G1P-related 1 [Source:EMBL;Acc:AEE78843.1]
AT1G68300	AT1G68300	1.25834	0.462261	0.00471894	universal stress protein domain-containing protein [Source:EMBL;Acc:AEE34778.1]
AT5G10730	AT5G10730	1.25741	0.0610655	0.000230856	Rossmann-fold NAD(P)-binding domain-containing protein [Source:EMBL;Acc:AED91589.1]
AT3G24090	AT3G24090	1.25646	0.622952	0.0119148	putative glucosamine-fructose-6-phosphate aminotransferase [Source:EMBL;Acc:AEE76855.1]
AT3G22850	AT3G22850	1.25612	1.02882	3.61593e-06	aluminum induced protein with YGL and LRDR motif [Source:EMBL;Acc:AEE76684.1]
AT1G18900	AT1G18900	1.25501	0.677583	4.68214e-05	pentatricopeptide repeat-containing protein [Source:EMBL;Acc:AEE29779.1]
AT5G46590	anac096	1.25494	1.3841	0.0302948	NAC domain containing protein 96 [Source:EMBL;Acc:AED95401.1]
AT1G42990	BZIP60	1.25397	-0.240257	0.00010335	bZIP transcription factor 60 [Source:EMBL;Acc:AEE31935.1]
AT5G11460	AT5G11460	1.25393	-0.406263	0.000582321	uncharacterized protein [Source:EMBL;Acc:AED91682.1]
AT3G08000	AT3G08000	1.25386	-0.104661	2.35157e-05	RNA recognition motif-containing protein [Source:EMBL;Acc:AEE74629.1]
AT4G37730	AtbZIP7	1.25305	0.981255	0.0343508	basic leucine-zipper 7 [Source:EMBL;Acc:AEE86832.1]
AT2G29165	AT2G29165	1.25299	-1.09066	0.0123494	transposable element gene.[Source:TAIR;Acc:AT2G29165]
AT5G03285	AT5G03285	1.25278	-2.89091	2.37648e-06	(AT5G03285) otherRNA [Source:RefSeq DNA;Acc:NR_023090]
AT4G30650	AT4G30650	1.25273	3.1436	8.75239e-05	putative low temperature and salt responsive protein [Source:EMBL;Acc:AEE85790.1]
AT3G55450	PBL1	1.2527	3.17083	7.78563e-05	PBS1-like 1 kinase [Source:EMBL;Acc:AEE79385.1]
AT4G23040	AT4G23040	1.2527	1.96211	1.48251e-07	UBX domain-containing protein [Source:EMBL;Acc:AEE84698.1]
AT4G02980	ABP1	1.2518	-0.271165	0.00227346	auxin-binding protein 1 [Source:EMBL;Acc:AEE82256.1]
AT2G25690	AT2G25690	1.25157	-0.41102	0.0007086	uncharacterized protein [Source:EMBL;Acc:AEC07737.1]
AT5G23575	AT5G23575	1.25132	2.78526	9.12546e-07	transmembrane CLPTM1 family protein [Source:EMBL;Acc:AED93185.1]
AT5G01410	PDX1	1.24964	0.169905	2.37648e-06	Pyridoxal biosynthesis protein PDX1.3 [Source:EMBL;Acc:AED90340.1]
AT3G02230	RGP1	1.24913	0.939634	0.000393079	reversibly glycosylated polypeptide 1 [Source:EMBL;Acc:AEE73781.1]
AT1G76955	AT1G76955	1.24899	0.458884	0.0123173	uncharacterized protein [Source:EMBL;Acc:AEE35911.1]
AT4G22590	TPPG	1.24679	1.18741	0.000619699	haloacid dehalogenase-like hydrolase domain-containing protein [Source:EMBL;Acc:AEE84627.1]
AT4G22592	CPuORF27	1.24679	1.18741	0.000619699	uncharacerized protein [Source:EMBL;Acc:AEE84628.1]
AT1G65890	AAE12	1.24674	2.45275	0.0475647	acyl activating enzyme 12 [Source:EMBL;Acc:AEE34437.1]
AT2G32190	AT2G32190	1.24674	2.55307	0.00585137	uncharacterized protein [Source:EMBL;Acc:AEC08648.1]
AT5G03740	HD2C	1.24649	0.324685	0.00032648	histone deacetylase HDT3 [Source:EMBL;Acc:AED90649.1]
AT2G13431	AT2G13431	1.24516	0.516707	0.0312872	other RNA.[Source:TAIR;Acc:AT2G13431]
AT5G15450	APG6	1.24458	-0.752699	0.000165202	casein lytic proteinase B3 [Source:EMBL;Acc:AED92162.1]
AT3G60360	EDA14	1.24403	1.3996	6.3437e-06	putative U3 small nucleolar RNA-associated protein 11 [Source:EMBL;Acc:AEE80051.1]
AT1G04635	EMB1687	1.24402	1.40554	0.0166583	putative ribonuclease P/MRP protein subunit POP5 [Source:EMBL;Acc:AEE27725.1]
AT4G37540	LBD39	1.243	-0.589583	0.000452112	LOB domain-containing protein 39 [Source:EMBL;Acc:AEE86808.1]
AT2G46192	AT2G46192	1.24299	-0.583497	0.013932	other RNA.[Source:TAIR;Acc:AT2G46192]
AT1G66510	AT1G66510	1.24103	-0.386876	0.000196278	A1 cistron-splicing factor AAR2 [Source:EMBL;Acc:AEE34518.1]
AT2G07739	AT2G07739	1.241	0.254746	0.0323666	Ycf1 protein [Source:EMBL;Acc:AEC06124.1]
AT4G21903	AT4G21903	1.24037	2.28018	0.00153869	mate efflux domain-containing protein [Source:EMBL;Acc:AEE84523.1]
AT5G63880	VPS20.1	1.24029	1.82729	9.20942e-05	vacuolar protein sorting-associated protein 20-1 [Source:EMBL;Acc:AED97809.1]
AT1G11780	AT1G11780	1.23952	0.140372	8.22463e-05	alpha-ketoglutarate-dependent dioxygenase alkB [Source:EMBL;Acc:AEE28784.1]
AT1G09450	AT1G09450	1.23928	0.610256	0.0429557	protein kinase family protein [Source:EMBL;Acc:AEE28444.1]
AT5G42380	CML39	1.23928	2.95839	0.00445583	calcium-binding protein CML37 [Source:EMBL;Acc:AED94803.1]
AT1G23330	AT1G23330	1.23791	-0.311813	5.13653e-05	alpha/beta-hydrolase-like protein [Source:EMBL;Acc:AEE30373.1]
AT1G01480	ACS2	1.23599	2.6618	0.00320172	1-aminocyclopropane-1-carboxylate synthase 2 [Source:EMBL;Acc:AEE27294.1]
AT5G42650	AOS	1.23549	2.57813	0.0273457	allene oxide synthase [Source:EMBL;Acc:AED94842.1]
AT3G14870	AT3G14870	1.23536	0.971988	0.000229837	uncharacterized protein [Source:EMBL;Acc:AEE75580.1]
AT4G08950	EXO	1.23506	-0.172066	0.000686686	Phosphate-responsive 1 family protein [Source:EMBL;Acc:AEE82700.1]
AT5G54810	TSB1	1.23256	2.34901	1.13511e-06	tryptophan synthase beta chain [Source:EMBL;Acc:AED96543.1]
AT1G14820	AT1G14820	1.23252	1.83299	0.000406614	sec.4-like phosphatidylinositol transfer protein [Source:EMBL;Acc:AEE29231.1]
AT1G20515	AT1G20515	1.23202	1.61921	0.000682956	other RNA.[Source:TAIR;Acc:AT1G20515]
AT3G53180	AT3G53180	1.23105	0.190531	0.00247413	glutamate-ammonia ligase-like protein [Source:EMBL;Acc:AEE79045.1]
AT1G64930	CYP89A7	1.23084	0.0280628	0.000345013	cytochrome P450, family 87, subfamily A, polypeptide 7 [Source:EMBL;Acc:AEE34306.1]
AT5G11160	APT5	1.23064	0.511174	0.00289985	adenine phosphoribosyltransferase 5 [Source:EMBL;Acc:AED91640.1]
AT5G64860	DPE1	1.23012	1.2545	1.95918e-06	4-alpha-glucanotransferase-like protein [Source:EMBL;Acc:AED97962.1]
AT5G16690	ORC3	1.22945	1.4586	0.00556649	origin recognition complex subunit 3 [Source:EMBL;Acc:AED92326.1]
AT2G09994	AT2G09994	1.22886	-0.393155	0.00141607	pseudogene.[Source:TAIR;Acc:AT2G09994]
AT3G15090	AT3G15090	1.22882	-0.098347	3.66393e-05	GroES-like zinc-binding alcohol dehydrogenase family protein [Source:EMBL;Acc:AEE75615.1]
AT2G04066	AT2G04066	1.22856	1.56204	0.00179211	MATE efflux family protein [Source:EMBL;Acc:AEC05795.1]
AT4G22780	ACR7	1.2283	0.989371	0.000146132	ACT domain repeat 7 protein [Source:EMBL;Acc:AEE84657.1]
AT5G01100	AT5G01100	1.22817	2.75668	0.000481415	O-fucosyltransferase family protein [Source:EMBL;Acc:AED90299.1]
AT2G22100	AT2G22100	1.22788	0.378037	0.000859965	RNA-binding (RRM/RBD/RNP motifs) family protein [Source:EMBL;Acc:AEC07264.1]
AT5G16980	AT5G16980	1.22784	0.838945	0.00298748	2-alkenal reductase [Source:EMBL;Acc:AED92365.1]
AT5G37530	AT5G37530	1.2278	0.970374	0.000421816	Rossmann-fold NAD(P)-binding domain-containing protein [Source:EMBL;Acc:AED94203.1]
AT1G19370	AT1G19370	1.22711	2.59485	1.46569e-05	uncharacterized protein [Source:EMBL;Acc:AEE29840.1]
AT3G29000	AT3G29000	1.22573	0.892922	0.00384445	putative calcium-binding protein CML30 [Source:EMBL;Acc:AEE77519.1]
AT4G22770	AT4G22770	1.22573	3.75853	0.00033336	AT hook motif DNA-binding family protein [Source:EMBL;Acc:AEE84656.1]
AT1G65560	AT1G65560	1.22486	1.04396	0.000235695	2-alkenal reductase [Source:EMBL;Acc:AEE34396.1]
AT3G04120	GAPC	1.2245	-0.52372	5.28443e-05	glyceraldehyde-3-phosphate dehydrogenase, cytosolic [Source:EMBL;Acc:AEE74039.1]
AT5G43650	BHLH92	1.22335	0.238892	0.00498104	transcription factor bHLH92 [Source:EMBL;Acc:AED94991.1]
AT1G15870	AT1G15870	1.22295	3.09418	0.000536109	Mitochondrial glycoprotein family protein [Source:EMBL;Acc:AEE29377.1]
AT1G42580	AT1G42580	1.22239	0.351641	0.0287923	transposable element gene.[Source:TAIR;Acc:AT1G42580]
AT3G19830	NTMC2TYPE5.2	1.22179	0.209418	4.17325e-05	calcium-dependent lipid-binding domain-containing protein [Source:EMBL;Acc:AEE76297.1]
AT3G55120	TT5	1.22163	0.519311	2.88038e-05	chalcone--flavonone isomerase 1 [Source:EMBL;Acc:AEE79342.1]
AT2G44660	AT2G44660	1.22063	0.307178	0.00118546	alpha-1,3-glucosyltransferase [Source:EMBL;Acc:AEC10452.1]
AT3G45140	LOX2	1.22048	3.3556	0.0113423	lipoxygenase 2 [Source:EMBL;Acc:AEE77997.1]
AT1G51440	AT1G51440	1.22033	-0.872963	0.000942111	phospholipase A1-Igamma3 [Source:EMBL;Acc:AEE32668.1]
AT3G09600	AT3G09600	1.21833	-2.4772	5.06321e-07	myb family transcription factor [Source:EMBL;Acc:AEE74787.1]
AT1G47510	AT5PTASE11	1.21824	-1.51852	0.00200487	Type I inositol-1,4,5-trisphosphate 5-phosphatase 11 [Source:EMBL;Acc:AEE32179.1]
AT2G47850	AT2G47850	1.21805	1.33011	6.75707e-06	zinc finger CCCH domain-containing protein 32 [Source:EMBL;Acc:AEC10898.1]
AT4G25780	AT4G25780	1.21791	-1.43437	0.00634671	putative pathogenesis-related protein [Source:EMBL;Acc:AEE85113.1]
AT5G02060	AT5G02060	1.21643	-0.111097	0.00810943	uncharacterized protein [Source:EMBL;Acc:AED90427.1]
AT4G26080	ABI1	1.21394	0.571126	0.00532949	protein phosphatase 2C 56 [Source:EMBL;Acc:AEE85155.1]
AT5G15650	RGP2	1.21259	1.35808	0.00473783	reversibly glycosylated polypeptide 2 [Source:EMBL;Acc:AED92188.1]
AT1G52830	IAA6	1.21075	-1.89045	0.000162643	auxin-responsive protein IAA6 [Source:EMBL;Acc:AEE32858.1]
AT2G37540	AT2G37540	1.2105	0.793477	0.000269052	Rossmann-fold NAD(P)-binding domain-containing protein [Source:EMBL;Acc:AEC09413.1]
AT4G03140	AT4G03140	1.21041	0.222121	2.40343e-05	Rossmann-fold NAD(P)-binding domain-containing protein [Source:EMBL;Acc:AEE82278.1]
AT1G77420	AT1G77420	1.20996	1.94834	0.0111109	alpha/beta-hydrolase-like protein [Source:EMBL;Acc:AEE35976.1]
AT5G15740	AT5G15740	1.20946	-0.134601	3.46552e-05	O-fucosyltransferase family protein [Source:EMBL;Acc:AED92200.1]
AT5G57180	CIA2	1.20871	0.445061	0.000270867	chloroplast import apparatus 2 protein [Source:EMBL;Acc:AED96862.1]
AT3G22415	AT3G22415	1.20853	1.22482	0.0490926	uncharacterized protein [Source:EMBL;Acc:AEE76632.1]
AT2G03500	AT2G03500	1.20827	-0.59501	0.00470778	myb family transcription factor [Source:EMBL;Acc:AEC05707.1]
AT4G27030	FAD4	1.20792	-0.742595	3.38245e-06	fatty acid desaturase A [Source:EMBL;Acc:AEE85286.1]
AT4G17720	AT4G17720	1.20757	0.341011	3.23728e-05	RNA recognition motif-containing protein [Source:EMBL;Acc:AEE83940.1]
AT2G41905	AT2G41905	1.20733	0.357966	0.0009511	uncharacterized protein [Source:EMBL;Acc:AEC10047.1]
AT2G27660	AT2G27660	1.20676	2.5332	0.000805238	cysteine/histidine-rich C1 domain-containing protein [Source:EMBL;Acc:AEC08023.1]
AT3G01210	AT3G01210	1.20667	-1.15179	4.05374e-06	RNA recognition motif-containing protein [Source:EMBL;Acc:AEE73625.1]
AT3G54710	CDT1	1.20589	1.58256	0.000958983	chromatin licensing and DNA replication factor 1 [Source:EMBL;Acc:AEE79269.1]
AT2G31200	ATADF6	1.20559	0.555589	6.35977e-05	actin depolymerizing factor 6 [Source:EMBL;Acc:AEC08507.1]
AT3G48240	AT3G48240	1.2055	-1.66377	7.38377e-05	octicosapeptide/Phox/Bem1p domain-containing protein [Source:EMBL;Acc:AEE78390.1]
AT1G03940	AT1G03940	1.20506	0.875904	0.000804501	HXXXD-type acyl-transferase family protein [Source:EMBL;Acc:AEE27636.1]
AT3G28865	AT3G28865	1.20416	1.01396	0.0246277	transposable element gene.[Source:TAIR;Acc:AT3G28865]
AT1G19580	GAMMA CA1	1.20293	0.823928	0.000239588	gamma carbonic anhydrase 1 [Source:EMBL;Acc:AEE29871.1]
AT5G24120	SIG5	1.20157	-4.12083	1.79612e-06	RNA polymerase sigma factor [Source:EMBL;Acc:AED93259.1]
AT2G06200	AtGRF6	1.20101	0	0.0343626	growth-regulating factor 6 [Source:EMBL;Acc:AEC06004.1]
AT2G01170	BAT1	1.20075	2.07028	2.27074e-05	bidirectional amino acid transporter 1 [Source:EMBL;Acc:AEC05408.1]
AT1G66350	RGL	1.20063	0.621406	0.00122765	DELLA protein RGL1 [Source:EMBL;Acc:AEE34499.1]
AT3G16910	ACN1	1.20031	-1.77902	9.57965e-07	acyl-activating enzyme 7 [Source:EMBL;Acc:AEE75883.1]
AT2G25880	AUR2	1.19975	-0.768912	0.0150706	serine/threonine-protein kinase aurora-2 [Source:EMBL;Acc:AEC07766.1]
AT3G48610	NPC6	1.19773	-0.0192277	2.18643e-06	non-specific phospholipase C6 [Source:EMBL;Acc:AEE78437.1]
AT4G30460	AT4G30460	1.19756	0.381454	0.00979129	glycine-rich protein [Source:EMBL;Acc:AEE85767.1]
AT1G23820	SPDS1	1.19724	1.60653	1.95918e-06	spermidine synthase 1 [Source:EMBL;Acc:AEE30435.1]
AT4G18440	AT4G18440	1.19717	2.85461	0.0457504	adenylosuccinate lyase [Source:EMBL;Acc:AEE84046.1]
AT1G69480	AT1G69480	1.19686	-2.02343	0.0227457	phosphate transporter PHO1-10 [Source:EMBL;Acc:AEE34930.1]
AT1G33265	AT1G33265	1.19582	0.691746	0.00808964	Transmembrane proteins 14C [Source:EMBL;Acc:AEE31577.1]
AT5G57110	AT-ACA8	1.19542	4.39823	4.14406e-06	calcium-transporting ATPase 8 [Source:EMBL;Acc:AED96848.1]
AT1G58520	RXW8	1.19537	-2.64442	4.84811e-06	lipase/hydrolase [Source:EMBL;Acc:AEE33554.1]
AT2G22450	AT2G22450	1.19455	4.09484	1.71659e-05	3,4-dihydroxy 2-butanone 4-phosphate synthase [Source:EMBL;Acc:AEC07307.1]
AT5G19750	AT5G19750	1.19432	1.16246	2.55136e-05	protein Mpv17 [Source:EMBL;Acc:AED92745.1]
AT3G57240	BG3	1.19408	5.2633	0.00667743	beta-1,3-glucanase 3 [Source:EMBL;Acc:AEE79631.1]
AT1G65980	TPX1	1.1932	0.139441	2.87304e-05	peroxiredoxin-2B [Source:EMBL;Acc:AEE34448.1]
AT1G12845	AT1G12845	1.19299	2.45899	0.00285704	uncharacterized protein [Source:EMBL;Acc:AEE28937.1]
AT4G01700	AT4G01700	1.19233	1.53577	0.00191193	class II chitinase-like protein [Source:EMBL;Acc:AEE82066.1]
AT3G07860	AT3G07860	1.19224	2.55232	0.000148917	U11/U12 small nuclear ribonucleoprotein [Source:EMBL;Acc:AEE74612.1]
AT3G50890	HB28	1.19193	-0.613192	0.00151458	homeobox protein 28 [Source:EMBL;Acc:AEE78722.1]
AT1G56345	AT1G56345	1.19142	0.251883	0.00253275	RNA pseudourine synthase 1 [Source:EMBL;Acc:AEE33381.1]
AT4G11200	AT4G11200	1.19138	0.834054	0.0119798	transposable element gene.[Source:TAIR;Acc:AT4G11200]
AT5G10760	AT5G10760	1.19137	2.34896	0.00265564	aspartyl protease family protein [Source:EMBL;Acc:AED91593.1]
AT1G44790	AT1G44790	1.1908	1.63848	0.00650845	cation transport protein ChaC [Source:EMBL;Acc:AEE32052.1]
AT1G30220	ATINT2	1.19009	-0.148239	0.0247591	putative inositol transporter 2 [Source:EMBL;Acc:AEE31194.1]
AT3G22845	AT3G22845	1.18988	0.378018	1.18625e-05	emp24/gp25L/p24 family/GOLD domain-containing protein [Source:EMBL;Acc:AEE76683.1]
AT5G15240	AT5G15240	1.18964	0.39028	0.00644061	Transmembrane amino acid transporter family protein [Source:EMBL;Acc:AED92135.1]
AT5G65900	AT5G65900	1.18903	0.409923	0.0026311	DEAD-box ATP-dependent RNA helicase 27 [Source:EMBL;Acc:AED98121.1]
AT3G05650	AtRLP32	1.18876	0.564334	0.00159498	receptor like protein 32 [Source:EMBL;Acc:AEE74272.1]
AT5G43450	AT5G43450	1.18874	-1.54287	0.00200487	putative 2-oxoglutarate-dependent dioxygenase [Source:EMBL;Acc:AED94965.1]
AT5G60990	AT5G60990	1.18811	0.858884	2.86542e-06	DEAD-box ATP-dependent RNA helicase 10 [Source:EMBL;Acc:AED97408.1]
AT1G31550	AT1G31550	1.18745	3.0932	0.000440596	GDSL esterase/lipase [Source:EMBL;Acc:AEE31372.1]
AT4G02430	SR34b	1.18718	0.048251	0.00717469	splicing factor SR1B [Source:EMBL;Acc:AEE82171.1]
AT3G11420	AT3G11420	1.18664	0.5112	0.00123854	uncharacterized protein [Source:EMBL;Acc:AEE75045.1]
AT5G59010	AT5G59010	1.18589	1.91882	1.81024e-05	putative receptor protein kinase [Source:EMBL;Acc:AED97130.1]
AT1G63010	AT1G63010	1.1855	0.697023	0.000178057	Major Facilitator Superfamily with SPX domain-containing protein [Source:EMBL;Acc:AEE34040.1]
AT2G20940	AT2G20940	1.18529	0.695885	0.000438057	uncharacterized protein [Source:EMBL;Acc:AEC07100.1]
AT5G44490	AT5G44490	1.18515	0.560762	0.00350506	FBD, F-box, Skp2-like and leucine rich repeat domain-containing protein [Source:EMBL;Acc:AED95114.1]
AT2G39020	AT2G39020	1.18419	1.39341	0.00384014	putative tyramine N-feruloyltransferase 4/11 [Source:EMBL;Acc:AEC09627.1]
AT3G09650	CRM3	1.18253	0.346762	0.000445777	pentatricopeptide repeat-containing protein [Source:EMBL;Acc:AEE74793.1]
AT1G15420	AT1G15420	1.18207	1.3687	3.61116e-05	uncharacterized protein [Source:EMBL;Acc:AEE29321.1]
AT3G11840	PUB24	1.18154	1.06314	0.000721088	plant U-box 24 protein [Source:EMBL;Acc:AEE75107.1]
AT2G35930	PUB23	1.18119	0.333493	0.0215429	E3 ubiquitin-protein ligase PUB23 [Source:EMBL;Acc:AEC09178.1]
AT1G59740	AT1G59740	1.18031	0.461309	0.00282192	putative peptide/nitrate transporter [Source:EMBL;Acc:AEE33611.1]
AT3G01330	E2L2	1.18006	0.726914	0.00811436	DP-E2F-like protein 3 [Source:EMBL;Acc:AEE73650.1]
AT1G20270	AT1G20270	1.1786	0.206521	0.0029035	2-oxoglutarate (2OG) and Fe(II)-dependent oxygenase-like protein [Source:EMBL;Acc:AEE29956.1]
AT2G25730	AT2G25730	1.17745	2.45525	1.03344e-05	uncharacterized protein [Source:EMBL;Acc:AEC07744.1]
AT1G19140	AT1G19140	1.17691	-0.255451	6.1246e-06	uncharacterized protein [Source:EMBL;Acc:AEE29809.1]
AT1G09850	XBCP3	1.17656	1.0674	4.31072e-06	xylem bark cysteine peptidase 3 [Source:EMBL;Acc:AEE28507.1]
AT3G25120	AT3G25120	1.17608	0.398637	0.000121372	Mitochondrial import inner membrane translocase subunit Tim17/Tim22/Tim23 family protein [Source:EMBL;Acc:AEE76981.1]
AT5G55470	ATNHX3	1.17549	-1.53117	3.76034e-05	sodium/hydrogen exchanger 4 [Source:EMBL;Acc:AED96632.1]
AT5G54300	AT5G54300	1.17526	-0.121917	0.00548112	uncharacterized protein [Source:EMBL;Acc:AED96482.1]
AT4G37030	AT4G37030	1.17519	1.52102	0.0377404	uncharacterized protein [Source:EMBL;Acc:AEE86739.1]
AT2G04450	ATNUDT6	1.17506	2.34208	0.0357877	nudix hydrolase 6 [Source:EMBL;Acc:AEC05837.1]
AT3G14780	AT3G14780	1.17506	-1.22884	0.0429398	uncharacterized protein [Source:EMBL;Acc:AEE75566.1]
AT5G16190	CSLA11	1.1746	2.02363	0.00785654	putative mannan synthase 11 [Source:EMBL;Acc:AED92259.1]
AT5G44010	AT5G44010	1.17251	2.78435	0.000357648	uncharacterized protein [Source:EMBL;Acc:AED95048.1]
AT1G17232	AT1G17232	1.17233	0.204508	0.00828483	Potential natural antisense gene, locus overlaps with AT1G17230.[Source:TAIR;Acc:AT1G17232]
AT5G61510	AT5G61510	1.17196	-0.564139	3.18049e-05	NADPH2:quinone reductase [Source:EMBL;Acc:AED97477.1]
AT5G02950	AT5G02950	1.1717	-0.104388	0.000301122	PWWP domain-containing protein [Source:EMBL;Acc:AED90539.1]
AT5G46115	AT5G46115	1.17062	-1.88564	0.000165595	uncharacterized protein [Source:EMBL;Acc:AED95342.1]
AT5G28913	SADHU4-1	1.16883	2.10355	0.000604786	transposable element gene.[Source:TAIR;Acc:AT5G28913]
AT2G46630	AT2G46630	1.16827	-0.0313379	0.00160437	uncharacterized protein [Source:EMBL;Acc:AEC10731.1]
AT4G16141	AT4G16141	1.1678	0.94797	0.000134146	GATA type zinc finger transcription factor family protein [Source:EMBL;Acc:AEE83698.1]
AT4G24415	MIR824A	1.16765	-0.398531	0.00117422	MIR824a miRNA.[Source:TAIR;Acc:AT4G24415]
AT4G01560	MEE49	1.16696	1.16259	3.91163e-05	ribosomal RNA processing brix domain-containing protein [Source:EMBL;Acc:AEE82042.1]
AT1G15440	PWP2	1.16688	2.01933	1.78694e-05	periodic tryptophan protein 2 [Source:EMBL;Acc:AEE29324.1]
AT3G61190	BAP1	1.1668	1.40315	0.00114297	BON1-associated protein 1 [Source:EMBL;Acc:AEE80171.1]
AT1G52410	TSA1	1.16435	4.66053	0.00106921	TSK-associating protein 1 [Source:EMBL;Acc:AEE32802.1]
AT1G33790	AT1G33790	1.16426	1.68909	0.00853379	jacalin lectin family protein [Source:EMBL;Acc:AEE31624.1]
AT5G12010	AT5G12010	1.16408	0.560102	0.002527	uncharacterized protein [Source:EMBL;Acc:AED91750.1]
AT3G61220	AT3G61220	1.16391	-0.886549	2.19498e-05	(+)-neomenthol dehydrogenase [Source:EMBL;Acc:AEE80174.1]
AT3G61490	AT3G61490	1.16304	-0.18334	0.000176615	polygalacturonase-like protein [Source:EMBL;Acc:AEE80213.1]
AT2G41150	AT2G41150	1.16235	-0.830688	0.00108098	uncharacterized protein [Source:EMBL;Acc:AEC09937.1]
AT4G22990	AT4G22990	1.1607	0.242309	0.000161599	SPX domain-containing membrane protein [Source:EMBL;Acc:AEE84690.1]
AT4G23570	SGT1A	1.1606	-2.29569	1.62858e-06	phosphatase SGT1a [Source:EMBL;Acc:AEE84777.1]
AT3G14850	TBL41	1.15971	0.246956	0.00138697	protein trichome birefringence-like 41 [Source:EMBL;Acc:AEE75576.1]
AT2G18510	emb2444	1.15941	0.256123	0.00122149	splicing factor 3B subunit 4 [Source:EMBL;Acc:AEC06776.1]
AT3G28170	AT3G28170	1.15894	0	0.0221083	uncharacterized protein [Source:EMBL;Acc:AEE77411.1]
AT5G06110	AT5G06110	1.15843	1.12689	4.25717e-06	DnaJ and myb-like DNA-binding domain-containing protein [Source:EMBL;Acc:AED90968.1]
AT2G32220	AT2G32220	1.15777	1.84808	2.77871e-05	60S ribosomal protein L27-1 [Source:EMBL;Acc:AEC08651.1]
AT1G23850	AT1G23850	1.15732	2.22532	0.0207603	uncharacterized protein [Source:EMBL;Acc:AEE30439.1]
AT1G54570	AT1G54570	1.15553	2.77094	1.06043e-05	acyltransferase-like protein [Source:EMBL;Acc:AEE33119.1]
AT2G29630	THIC	1.15487	1.34824	0.000382044	thiamine biosynthesis protein ThiC [Source:EMBL;Acc:AEC08283.1]
AT1G78210	AT1G78210	1.15396	1.70212	9.69218e-06	alpha/beta-hydrolase domain-containing protein [Source:EMBL;Acc:AEE36082.1]
AT5G58700	ATPLC4	1.15386	2.68297	0.000340646	phosphoinositide phospholipase C 4 [Source:EMBL;Acc:AED97087.1]
AT2G15430	RPB35.5A	1.15262	1.34459	0.000181163	DNA-directed RNA polymerase II subunit RPB3-A [Source:EMBL;Acc:AEC06400.1]
AT2G38400	AGT3	1.15194	2.15421	0.000913468	alanine:glyoxylate aminotransferase 3 [Source:EMBL;Acc:AEC09532.1]
AT1G56440	TPR5	1.15175	-1.17373	9.10394e-06	tetratricopeptide repeat domain-containing protein [Source:EMBL;Acc:AEE33396.1]
AT1G76070	AT1G76070	1.15168	1.23809	0.0203708	uncharacterized protein [Source:EMBL;Acc:AEE35793.1]
AT1G14870	PCR2	1.1516	1.97274	0.0019236	cadmium resistance protein 2 [Source:EMBL;Acc:AEE29237.1]
AT3G50260	CEJ1	1.1516	3.69295	0.014654	ethylene-responsive transcription factor ERF011 [Source:EMBL;Acc:AEE78646.1]
AT4G16790	AT4G16790	1.15092	-0.190997	0.000508339	hydroxyproline-rich glycoprotein family protein [Source:EMBL;Acc:AEE83804.1]
AT4G31860	AT4G31860	1.15087	0.16173	0.000188397	putative protein phosphatase 2C 60 [Source:EMBL;Acc:AEE85968.1]
AT1G08920	ESL1	1.15069	2.37561	0.0016024	sugar transporter ERD6-like 3 [Source:EMBL;Acc:AEE28369.1]
AT1G68220	AT1G68220	1.15047	2.00401	0.000256963	uncharacterized protein [Source:EMBL;Acc:AEE34766.1]
AT5G51720	AT5G51720	1.14924	0.484827	0.00151041	Iron-binding zinc finger CDGSH type domain-containing protein [Source:EMBL;Acc:AED96119.1]
AT1G04990	AT1G04990	1.14894	1.51933	6.60254e-05	zinc finger CCCH domain-containing protein 3 [Source:EMBL;Acc:AEE27776.1]
AT2G17660	AT2G17660	1.14831	1.51333	0.00380852	RPM1-interacting protein 4-like protein [Source:EMBL;Acc:AEC06662.1]
AT4G18530	AT4G18530	1.14778	1.20542	0.000224614	uncharacterized protein [Source:EMBL;Acc:AEE84058.1]
AT3G47030	AT3G47030	1.14775	0.051893	0.00917706	F-box protein [Source:EMBL;Acc:AEE78234.1]
AT1G19840	AT1G19840	1.14758	-1.13844	0.00226029	SAUR-like auxin-responsive protein [Source:EMBL;Acc:AEE29905.1]
AT3G22090	AT3G22090	1.14758	-1.95758	0.0230616	uncharacterized protein [Source:EMBL;Acc:AEE76588.1]
AT5G48880	PKT1	1.14701	1.55933	0.00640122	3-ketoacyl-CoA thiolase 5 [Source:EMBL;Acc:AED95736.1]
AT2G43230	AT2G43230	1.14677	-1.39583	0.0311597	protein kinase domain-containing protein [Source:EMBL;Acc:AEC10232.1]
AT5G46710	AT5G46710	1.145	2.61526	0.000117256	PLATZ transcription factor family protein [Source:EMBL;Acc:AED95416.1]
AT5G49280	AT5G49280	1.14479	1.37153	0.00187383	hydroxyproline-rich glycoprotein family protein [Source:EMBL;Acc:AED95792.1]
AT1G22070	TGA3	1.14418	1.4203	0.000723019	transcription factor TGA3 [Source:EMBL;Acc:AEE30193.1]
AT2G39681	TAS2	1.14327	0.18455	0.0228995	TAS2other RNA.[Source:TAIR;Acc:AT2G39681]
AT2G40460	AT2G40460	1.14303	-0.0137828	3.48217e-05	putative peptide/nitrate transporter [Source:EMBL;Acc:AEC09833.1]
AT5G37340	AT5G37340	1.14285	-0.0767287	0.00211136	ZPR1 zinc-finger domain protein [Source:EMBL;Acc:AED94167.1]
AT2G39650	AT2G39650	1.14258	0.711601	5.74855e-05	uncharacterized protein [Source:EMBL;Acc:AEC09702.1]
AT3G50120	AT3G50120	1.14256	2.67899	0.00184251	uncharacterized protein [Source:EMBL;Acc:AEE78628.1]
AT1G65350	UBQ13	1.1417	1.84307	0.000659644	ubiquitin 13 [Source:EMBL;Acc:AEE34362.1]
AT3G24460	AT3G24460	1.14166	-3.59354	1.0363e-05	Serinc-domain containing serine and sphingolipid biosynthesis protein [Source:EMBL;Acc:AEE76900.1]
AT5G41030	AT5G41030	1.14118	0.226994	0.034593	transcription factor TCP6 [Source:EMBL;Acc:AED94627.1]
AT4G36710	AT4G36710	1.1401	0.578843	0.0196138	scarecrow-like protein 15 [Source:EMBL;Acc:AEE86692.1]
AT3G11580	AT3G11580	1.13757	3.24191	0.00232337	AP2/B3 domain-containing protein [Source:EMBL;Acc:AEE75069.1]
AT4G32870	AT4G32870	1.13743	0.15995	0.0422278	SRPBCC ligand-binding domain-containing protein [Source:EMBL;Acc:AEE86137.1]
AT4G30210	ATR2	1.13538	0.294871	3.59135e-05	NADPH-ferrihemoprotein reductase [Source:EMBL;Acc:AEE85738.1]
AT1G25220	ASB1	1.13531	2.19317	0.000443707	anthranilate synthase beta subunit 1 [Source:EMBL;Acc:AEE30590.1]
AT3G13730	CYP90D1	1.13483	-0.0277747	0.0141131	3-epi-6-deoxocathasterone 23-monooxygenase [Source:EMBL;Acc:AEE75404.1]
AT1G34210	ATSERK2	1.13425	0.883821	0.00470107	somatic embryogenesis receptor kinase 2 [Source:EMBL;Acc:AEE31686.1]
AT4G04940	AT4G04940	1.13393	2.35658	3.97579e-05	transducin/WD40 domain-containing protein [Source:EMBL;Acc:AEE82445.1]
AT1G66540	AT1G66540	1.13325	-1.52678	7.47054e-05	putative cytochrome P450 [Source:EMBL;Acc:AEE34523.1]
AT5G09225	AT5G09225	1.13301	-0.974435	2.21208e-05	uncharacterized protein [Source:EMBL;Acc:AED91353.1]
AT4G26800	AT4G26800	1.13275	1.39608	0.000619428	pentatricopeptide repeat-containing protein [Source:EMBL;Acc:AEE85254.1]
AT5G13240	AT5G13240	1.13268	0.539268	0.00068898	transcription regulator [Source:EMBL;Acc:AED91870.1]
AT5G07660	SMC6A	1.13265	2.42963	0.020682	structural maintenance of chromosomes 6A [Source:EMBL;Acc:AED91190.1]
AT5G23580	CDPK9	1.13248	0.261255	0.000130688	calmodulin-like domain protein kinase 9 [Source:EMBL;Acc:AED93186.1]
AT3G26410	TRM11	1.13231	2.18763	6.35174e-05	methyltransferase / nucleic acid binding protein [Source:EMBL;Acc:AEE77154.1]
AT4G24410	AT4G24410	1.13163	0.111885	0.00295942	uncharacterized protein [Source:EMBL;Acc:AEE84901.1]
AT1G76620	AT1G76620	1.13115	0.881201	0.00054372	uncharacterized protein [Source:EMBL;Acc:AEE35865.1]
AT5G57150	AT5G57150	1.13108	1.50553	1.19636e-05	transcription factor bHLH35 [Source:EMBL;Acc:AED96855.1]
AT5G61380	PRR1	1.12983	2.57329	0.00014628	two-component response regulator-like APRR1 [Source:EMBL;Acc:AED97460.1]
AT3G61898	AT3G61898	1.1293	-1.4106	0.00238593	uncharacterized protein [Source:EMBL;Acc:AEE80276.1]
AT3G22680	RDM1	1.12875	0.417974	0.000468715	RNA-directed DNA methylation 1 protein [Source:EMBL;Acc:AEE76664.1]
AT1G23180	AT1G23180	1.12817	-0.0992025	0.00325825	armadillo/beta-catenin-like repeat-containing protein [Source:EMBL;Acc:AEE30352.1]
AT5G07070	CIPK2	1.12766	0.116084	0.00304935	CBL-interacting serine/threonine-protein kinase 2 [Source:EMBL;Acc:AED91105.1]
AT2G36630	AT2G36630	1.12709	-1.45978	5.60981e-05	Sulfite exporter TauE/SafE family protein [Source:EMBL;Acc:AEC09275.1]
AT4G13250	NYC1	1.12632	1.14298	0.000134141	chlorophyll(ide) b reductase [Source:EMBL;Acc:AEE83251.1]
AT4G18270	TRANS11	1.1261	0.917169	0.0011378	phospho-N-acetylmuramoyl-pentapeptide-transferase-like protein [Source:EMBL;Acc:AEE84018.1]
AT1G28610	AT1G28610	1.12588	0.949707	5.61949e-05	GDSL esterase/lipase [Source:EMBL;Acc:AEE31001.1]
AT3G23620	AT3G23620	1.12516	1.27466	1.03433e-05	ribosome production factor 2-like protein [Source:EMBL;Acc:AEE76787.1]
AT3G59220	PRN	1.12509	4.10793	0.000471752	pirin [Source:EMBL;Acc:AEE79893.1]
AT3G30720	QQS	1.12487	-0.929183	0.00475991	qua-quine starch [Source:EMBL;Acc:AEE77653.1]
AT5G24155	AT5G24155	1.12407	-1.54917	2.88471e-05	FAD/NAD(P)-binding oxidoreductase family protein [Source:EMBL;Acc:AED93264.1]
AT3G47820	PUB39	1.12202	0.630057	0.00109796	U-box domain-containing protein 39 [Source:EMBL;Acc:AEE78334.1]
AT1G28600	AT1G28600	1.12194	1.14921	9.75866e-06	GDSL esterase/lipase [Source:EMBL;Acc:AEE31000.1]
AT1G56600	AtGolS2	1.12139	-3.4583	2.21754e-05	galactinol synthase 2 [Source:EMBL;Acc:AEE33413.1]
AT2G43540	AT2G43540	1.1213	0.739672	0.015913	uncharacterized protein [Source:EMBL;Acc:AEC10288.1]
AT5G61770	PPAN	1.11865	1.1641	3.69157e-06	Peter Pan-like protein [Source:EMBL;Acc:AED97514.1]
AT2G18950	HPT1	1.11781	2.04562	0.000227086	homogentisate phytyltransferase 1 [Source:EMBL;Acc:AEC06831.1]
AT1G13270	MAP1C	1.11774	1.9606	1.60403e-05	methionine aminopeptidase 1B [Source:EMBL;Acc:AEE28992.1]
AT3G20640	AT3G20640	1.11743	0.445399	0.00110925	transcription factor bHLH123 [Source:EMBL;Acc:AEE76406.1]
AT4G24380	AT4G24380	1.11581	0.672542	0.000259938	uncharacterized protein [Source:EMBL;Acc:AEE84896.1]
AT1G15150	AT1G15150	1.11579	0.694099	0.0154649	MATE efflux family protein [Source:EMBL;Acc:AEE29274.1]
AT3G50480	HR4	1.11472	2.48854	0.0137361	RPW8-like protein 4 [Source:EMBL;Acc:AEE78671.1]
AT1G44170	ALDH4	1.11467	0.37827	0.000398383	aldehyde dehydrogenase 3H1 [Source:EMBL;Acc:AEE32027.1]
AT1G79170	AT1G79170	1.11409	0.296497	0.00237721	uncharacterized protein [Source:EMBL;Acc:AEE36211.1]
AT2G38230	ATPDX1.1	1.11379	-0.0218614	9.1319e-05	Pyridoxal biosynthesis protein PDX1.1 [Source:EMBL;Acc:AEC09511.1]
AT3G55440	ATCTIMC	1.11307	0.582852	0.000123907	triosephosphate isomerase [Source:EMBL;Acc:AEE79384.1]
AT1G77370	AT1G77370	1.11262	0.611051	0.0163697	glutaredoxin-C3 [Source:EMBL;Acc:AEE35970.1]
AT3G25940	AT3G25940	1.1124	0.907156	0.00164956	TFIIB zinc-binding protein [Source:EMBL;Acc:AEE77093.1]
AT1G74360	AT1G74360	1.11233	0.924156	0.00878096	putative LRR receptor-like serine/threonine-protein kinase [Source:EMBL;Acc:AEE35582.1]
AT3G25030	AT3G25030	1.11223	-0.473799	0.000989491	RING/U-box domain-containing protein [Source:EMBL;Acc:AEE76970.1]
AT5G02030	BLH9	1.11109	0.69161	1.09485e-05	BEL1-like homeodomain protein 9 [Source:EMBL;Acc:AED90423.1]
AT2G46430	CNGC3.C	1.11061	1.58946	0.014879	cyclic nucleotide gated channel [Source:EMBL;Acc:AEC10695.1]
AT2G46690	AT2G46690	1.11027	-0.158828	0.000897156	SAUR-like auxin-responsive protein [Source:EMBL;Acc:AEC10741.1]
AT3G05970	LACS6	1.10981	2.09175	7.11636e-06	long-chain acyl-CoA synthetase 6 [Source:EMBL;Acc:AEE74324.1]
AT5G21960	AT5G21960	1.10929	1.58978	0.00845901	ethylene-responsive transcription factor ERF016 [Source:EMBL;Acc:AED92961.1]
AT3G20240	AT3G20240	1.10875	0.58666	4.07019e-05	Mitochondrial substrate carrier family protein [Source:EMBL;Acc:AEE76351.1]
AT5G51820	ATPGMP	1.10872	1.05761	1.25974e-05	phosphoglucomutase [Source:EMBL;Acc:AED96131.1]
AT3G48690	CXE12	1.10834	-0.36197	1.43483e-05	alpha/beta-hydrolase domain-containing protein [Source:EMBL;Acc:AEE78446.1]
AT1G65060	4CL3	1.10701	1.29655	0.000110893	4-coumarate--CoA ligase 3 [Source:EMBL;Acc:AEE34324.1]
AT3G51430	SSL5	1.10636	1.89831	0.000523967	strictosidine synthase [Source:EMBL;Acc:AEE78792.1]
AT1G59640	ZCW32	1.10611	-0.455786	0.0109748	transcription factor BPE [Source:EMBL;Acc:AEE33598.1]
AT3G18145	AT3G18145	1.1054	1.36746	0.00340084	pseudogene.[Source:TAIR;Acc:AT3G18145]
AT3G30415	AT3G30415	1.10483	-0.351786	1.19846e-05	pseudogene.[Source:TAIR;Acc:AT3G30415]
AT4G10430	AT4G10430	1.10392	-0.904537	4.66025e-06	TMPIT-like protein [Source:EMBL;Acc:AEE82880.1]
AT5G35320	AT5G35320	1.10317	-1.74802	9.0982e-07	uncharacterized protein [Source:EMBL;Acc:AED93951.1]
AT3G15420	AT3G15420	1.10262	0.155535	0.0222847	Transcription factor TFIIIC, tau55-related protein [Source:EMBL;Acc:AEE75672.1]
AT5G22840	AT5G22840	1.10253	0.6878	0.000320874	protein kinase family protein [Source:EMBL;Acc:AED93086.1]
AT2G29540	ATRPAC14	1.10148	1.92665	6.01789e-06	DNA-directed RNA polymerase III subunit C19 [Source:EMBL;Acc:AEC08271.1]
AT5G10695	AT5G10695	1.10102	1.8206	4.3261e-05	uncharacterized protein [Source:EMBL;Acc:AED91583.1]
AT3G59730	AT3G59730	1.10077	-1.19035	0.046326	concanavalin A-like lectin kinase-like protein [Source:EMBL;Acc:AEE79959.1]
AT1G80750	AT1G80750	1.10018	1.26623	3.38176e-06	60S ribosomal protein L7-1 [Source:EMBL;Acc:AEE36444.1]
AT1G62870	AT1G62870	1.09945	1.14302	0.000231028	uncharacterized protein [Source:EMBL;Acc:AEE34015.1]
AT1G29785	AT1G29785	1.09906	0.308654	0.00908752	other RNA.[Source:TAIR;Acc:AT1G29785]
AT1G19320	AT1G19320	1.0986	4.31156	0.00277357	pathogenesis-related thaumatin-like protein [Source:EMBL;Acc:AEE29829.1]
AT3G53370	AT3G53370	1.09741	1.52162	0.0107211	DNA-binding protein S1FA1 [Source:EMBL;Acc:AEE79076.1]
AT2G01918	PQL3	1.09675	-0.591383	0.000564905	oxygen evolving enhancer 3 (PsbQ)-like 3 [Source:EMBL;Acc:AEC05519.1]
AT3G51970	ATASAT1	1.09634	1.41883	0.00276156	acyl-CoA sterol acyl transferase 1 [Source:EMBL;Acc:AEE78870.1]
AT4G36930	SPT	1.09633	1.98846	0.00550829	transcription factor SPATULA [Source:EMBL;Acc:AEE86720.1]
AT1G11570	NTL	1.09496	-1.14014	0.013784	nuclear transport factor 2-like protein [Source:EMBL;Acc:AEE28752.1]
AT5G64060	anac103	1.09496	1.47191	0.000241189	NAC domain containing protein 103 [Source:EMBL;Acc:AED97835.1]
AT2G47160	BOR1	1.09452	-0.107816	1.60318e-05	boron transporter 1 [Source:EMBL;Acc:AEC10809.1]
AT3G44320	NIT3	1.09301	2.19773	0.000169107	nitrilase 3 [Source:EMBL;Acc:AEE77890.1]
AT5G06410	AT5G06410	1.09277	0.732584	0.000258199	molecular chaperone HscB [Source:EMBL;Acc:AED91011.1]
AT2G05630	ATG8D	1.09171	1.83473	9.00054e-05	autophagy-related protein 8d [Source:EMBL;Acc:AEC05959.1]
AT4G18810	AT4G18810	1.09155	0.636426	1.44535e-06	Rossmann-fold NAD(P)-binding domain-containing protein [Source:EMBL;Acc:AEE84092.1]
AT1G07410	RAB-A2B	1.09012	-0.792979	0.0010501	RAB GTPase homolog A2B [Source:EMBL;Acc:AEE28121.1]
AT5G03460	AT5G03460	1.09001	1.24136	0.00124191	uncharacterized protein [Source:EMBL;Acc:AED90608.1]
AT4G12320	CYP706A6	1.08703	0.49979	0.00349735	cytochrome P450, family 706, subfamily A, polypeptide 6 [Source:EMBL;Acc:AEE83114.1]
AT1G79270	ECT8	1.08643	-2.49183	8.73521e-07	uncharacterized protein [Source:EMBL;Acc:AEE36225.1]
AT1G65030	AT1G65030	1.08545	1.57091	1.18625e-05	WD40 domain-containing protein [Source:EMBL;Acc:AEE34317.1]
AT1G31660	AT1G31660	1.08469	1.54982	7.85177e-06	putative bystin [Source:EMBL;Acc:AEE31381.1]
AT1G15760	AT1G15760	1.08408	-2.18354	0.00138626	Sterile alpha motif (SAM) domain-containing protein [Source:EMBL;Acc:AEE29361.1]
AT3G12860	AT3G12860	1.08396	2.15679	2.99297e-05	NOP56-like pre RNA processing ribonucleoprotein [Source:EMBL;Acc:AEE75254.1]
AT5G50100	AT5G50100	1.08378	-0.313432	4.6102e-05	putative thiol-disulfide oxidoreductase DCC [Source:EMBL;Acc:AED95896.1]
AT4G24830	AT4G24830	1.0837	1.84851	0.000839895	argininosuccinate synthase [Source:EMBL;Acc:AEE84968.1]
AT4G17490	ATERF6	1.0837	3.12726	9.04482e-05	ethylene-responsive transcription factor 6 [Source:EMBL;Acc:AEE83902.1]
AT1G11840	ATGLX1	1.08311	1.15295	0.000124945	lactoylglutathione lyase-like protein [Source:EMBL;Acc:AEE28796.1]
AT1G78660	GGH1	1.08306	1.79907	0.00103208	gamma-glutamyl hydrolase 1 [Source:EMBL;Acc:AEE36134.1]
AT1G30760	AT1G30760	1.08261	0.772486	0.00660163	FAD-binding and BBE domain-containing protein [Source:EMBL;Acc:AEE31270.1]
AT1G18410	AT1G18410	1.08211	1.55138	0.0408543	SMC and kinesin motor domain-containing protein [Source:EMBL;Acc:AEE29712.1]
AT5G13070	AT5G13070	1.08193	0.196997	1.30417e-05	MSF1-like protein [Source:EMBL;Acc:AED91847.1]
AT2G46100	AT2G46100	1.08183	0.904117	0.00789961	Nuclear transport factor 2 (NTF2) family protein [Source:EMBL;Acc:AEC10644.1]
AT4G20350	AT4G20350	1.08164	-0.437034	0.00356833	oxidoreductase [Source:EMBL;Acc:AEE84311.1]
AT1G76600	AT1G76600	1.08128	1.24305	0.000192416	uncharacterized protein [Source:EMBL;Acc:AEE35863.1]
AT2G28570	AT2G28570	1.08021	0.0166281	0.0455063	uncharacterized protein [Source:EMBL;Acc:AEC08144.1]
AT5G60900	RLK1	1.07911	1.72119	0.00170829	receptor-like protein kinase 1 [Source:EMBL;Acc:AED97394.1]
AT5G67160	EPS1	1.07883	0.191823	0.043397	HXXXD-type acyl-transferase-like protein [Source:EMBL;Acc:AED98308.1]
AT1G52905	AT1G52905	1.07835	0.505647	0.0481269	uncharacterized protein [Source:EMBL;Acc:AEE32866.1]
AT5G09930	GCN2	1.0781	-2.91402	0.000119645	ABC transporter F family member 2 [Source:EMBL;Acc:AED91468.1]
AT5G63940	AT5G63940	1.07804	0.379648	0.00235143	Protein kinase protein with adenine nucleotide alpha hydrolases-like domain [Source:EMBL;Acc:AED97818.1]
AT1G56330	ATSARA1B	1.07743	0.318961	0.00139723	GTP-binding protein SAR1B [Source:EMBL;Acc:AEE33378.1]
AT3G27980	AT3G27980	1.07696	0.566102	0.0252371	putative pectinesterase 30 [Source:EMBL;Acc:AEE77389.1]
AT5G16200	AT5G16200	1.07587	-1.13168	6.98159e-05	50S ribosomal protein-like protein [Source:EMBL;Acc:AED92260.1]
AT5G03560	AT5G03560	1.07563	-0.44211	2.22166e-05	nucleobase:cation symporter-1, NCS1 family [Source:EMBL;Acc:AED90627.1]
AT2G30490	ATC4H	1.07529	-0.0990206	5.24062e-05	trans-cinnamate 4-monooxygenase [Source:EMBL;Acc:AEC08397.1]
AT5G18340	AT5G18340	1.07509	-3.83781	0.000196286	U-box domain-containing protein 48 [Source:EMBL;Acc:AED92541.1]
AT5G62380	NAC101	1.07476	0.928212	0.00803945	NAC-domain protein 101 [Source:EMBL;Acc:AED97602.1]
AT4G24920	AT4G24920	1.0745	0.476454	0.00187642	protein transport protein sec61 subunit gamma-1 [Source:EMBL;Acc:AEE84976.1]
AT2G46170	AT2G46170	1.07436	0.225525	1.03522e-05	reticulon-like protein B5 [Source:EMBL;Acc:AEC10652.1]
AT4G17550	AT4G17550	1.0734	-0.474486	0.00037323	MFS transporter, OPA family, solute carrier family 37 [Source:EMBL;Acc:AEE83909.1]
AT1G76970	AT1G76970	1.07274	1.28953	0.0023474	Target of Myb protein 1 [Source:EMBL;Acc:AEE35914.1]
AT1G69610	AT1G69610	1.07263	0.125568	0.0352966	uncharacterized protein [Source:EMBL;Acc:AEE34955.1]
AT5G26600	AT5G26600	1.07199	0.460569	0.00592425	transaminase [Source:EMBL;Acc:AED93592.1]
AT2G47390	AT2G47390	1.07127	1.89377	7.25954e-07	prolyl oligopeptidase-like protein [Source:EMBL;Acc:AEC10835.1]
AT1G73990	SPPA	1.07108	0.625536	4.25909e-06	signal peptide peptidase [Source:EMBL;Acc:AEE35535.1]
AT1G30530	UGT78D1	1.07096	0.858443	0.000678693	flavonol-3-O-glucoside L-rhamnosyltransferase [Source:EMBL;Acc:AEE31240.1]
AT3G44100	AT3G44100	1.07036	0.186483	0.000129113	MD-2-related lipid recognition domain-containing protein [Source:EMBL;Acc:AEE77862.1]
AT5G56600	PRF3	1.06921	-0.017884	0.00190812	profilin 3 [Source:EMBL;Acc:AED96786.1]
AT2G22010	RKP	1.06907	0.749063	0.00206149	ubiquitination-promoting complex protein 1 [Source:EMBL;Acc:AEC07252.1]
AT5G16600	MYB43	1.06893	-2.50618	0.000241935	myb domain protein 43 [Source:EMBL;Acc:AED92315.1]
AT2G23950	AT2G23950	1.06838	0.0892312	0.0024188	putative LRR receptor-like serine/threonine-protein kinase [Source:EMBL;Acc:AEC07507.1]
AT5G20280	SPS1F	1.06818	0.734159	0.000751149	sucrose phosphate synthase 1F [Source:EMBL;Acc:AED92824.1]
AT4G23260	CRK18	1.06785	-0.193532	0.0119693	cysteine-rich receptor-like protein kinase 18 [Source:EMBL;Acc:AEE84730.1]
AT2G31940	AT2G31940	1.06755	-1.44814	0.0216855	uncharacterized protein [Source:EMBL;Acc:AEC08605.1]
AT2G44300	AT2G44300	1.06679	-0.536495	0.000110036	xylogen-like protein 10 [Source:EMBL;Acc:AEC10405.1]
AT1G32090	AT1G32090	1.06538	0.755822	0.0263483	early-responsive to dehydration stress protein (ERD4) [Source:EMBL;Acc:AEE31435.1]
AT4G15690	AT4G15690	1.0652	-0.0568756	0.000103646	monothiol glutaredoxin-S5 [Source:EMBL;Acc:AEE83636.1]
AT1G06640	AT1G06640	1.06399	2.06422	0.00213602	1-aminocyclopropane-1-carboxylate oxidase-2 [Source:EMBL;Acc:AEE28014.1]
AT2G02760	ATUBC2	1.06369	0.123658	2.57068e-05	ubiquitin-conjugating enzyme E2 A [Source:EMBL;Acc:AEC05621.1]
AT2G41330	AT2G41330	1.06345	-0.690266	0.00600727	glutaredoxin-like protein [Source:EMBL;Acc:AEC09960.1]
AT4G29840	MTO2	1.06297	1.33429	4.46911e-05	threonine synthase 1 [Source:EMBL;Acc:AEE85684.1]
AT5G24150	SQP1	1.06247	-1.76549	9.10394e-06	Squalene monooxygenase 1,1 [Source:EMBL;Acc:AED93263.1]
AT1G50110	AT1G50110	1.06235	1.16121	0.000961096	branched-chain-amino-acid aminotransferase 6 [Source:EMBL;Acc:AEE32516.1]
AT2G38310	PYL4	1.06227	0.863129	0.0131417	abscisic acid receptor PYL4 [Source:EMBL;Acc:AEC09522.1]
AT3G23510	AT3G23510	1.06212	-0.324081	9.89458e-05	Cyclopropane-fatty-acyl-phospholipid synthase [Source:EMBL;Acc:AEE76772.1]
AT1G26470	AT1G26470	1.06205	1.27956	6.63424e-05	uncharacterized protein [Source:EMBL;Acc:AEE30695.1]
AT3G10530	AT3G10530	1.06199	2.10582	1.2839e-05	transducin/WD40 domain-containing protein [Source:EMBL;Acc:AEE74922.1]
AT2G42980	AT2G42980	1.06189	-2.13835	0.000582983	aspartyl protease-like protein [Source:EMBL;Acc:AEC10194.1]
AT3G63530	BB2	1.06182	-0.621585	2.87541e-05	E3 ubiquitin ligase BIG BROTHER [Source:EMBL;Acc:AEE80500.1]
AT2G41000	AT2G41000	1.06181	-0.847129	0.000443243	chaperone protein dnaJ 72 [Source:EMBL;Acc:AEC09914.1]
AT1G60080	AT1G60080	1.06167	1.08707	0.000296097	3' exoribonuclease domain 1-containing protein [Source:EMBL;Acc:AEE33657.1]
AT3G46930	AT3G46930	1.06161	0.441864	0.00913011	protein kinase family protein [Source:EMBL;Acc:AEE78221.1]
AT4G29940	PRHA	1.06137	0.00634971	0.00167422	Pathogenesis-related homeodomain protein [Source:EMBL;Acc:AEE85698.1]
AT2G22860	ATPSK2	1.06033	2.50611	0.00548255	phytosulfokine-beta [Source:EMBL;Acc:AEC07366.1]
AT1G13195	AT1G13195	1.06018	0.432898	0.00213474	RING/U-box domain-containing protein [Source:EMBL;Acc:AEE28983.1]
AT4G23160	CRK8	1.05958	1.25237	0.00507486	cysteine-rich receptor-like protein kinase 8 [Source:EMBL;Acc:AEE84717.1]
AT1G01250	AT1G01250	1.05928	1.816	0.00382429	ethylene-responsive transcription factor ERF023 [Source:EMBL;Acc:AEE27261.1]
AT1G78930	AT1G78930	1.05882	1.36144	6.35174e-05	Mitochondrial transcription termination factor family protein [Source:EMBL;Acc:AEE36180.1]
AT4G11660	AT-HSFB2B	1.05797	-2.75293	9.0982e-07	heat stress transcription factor B-2b [Source:EMBL;Acc:AEE83036.1]
AT1G76130	ATAMY2	1.05497	-0.327433	0.000957319	alpha-amylase-like 2 [Source:EMBL;Acc:AEE35800.1]
AT4G23630	BTI1	1.05447	0.330182	0.001577	reticulon-like protein B1 [Source:EMBL;Acc:AEE84787.1]
AT5G19850	AT5G19850	1.0523	-0.628589	3.93327e-05	hydrolase, alpha/beta fold family protein [Source:EMBL;Acc:AED92756.1]
AT1G74750	AT1G74750	1.05177	0.943149	0.000110697	pentatricopeptide repeat-containing protein [Source:EMBL;Acc:AEE35629.1]
AT3G59760	OASC	1.05098	1.90888	0.00186637	cysteine synthase [Source:EMBL;Acc:AEE79963.1]
AT3G15790	MBD11	1.05074	0.796309	0.00529896	methyl-CPG-binding domain 11 [Source:EMBL;Acc:AEE75727.1]
AT3G18660	PGSIP1	1.04961	1.34711	0.00759759	plant glycogenin-like starch initiation protein 1 [Source:EMBL;Acc:AEE76128.1]
AT4G16680	AT4G16680	1.04883	0.33683	0.0133639	putative RNA helicase [Source:EMBL;Acc:AEE83783.1]
AT5G43260	AT5G43260	1.04815	0.302182	0.000491893	chaperone protein dnaJ-like protein [Source:EMBL;Acc:AED94932.1]
AT1G50250	FTSH1	1.04727	0.00819078	0.000374521	cell division protease ftsH-1 [Source:EMBL;Acc:AEE32528.1]
AT2G24100	AT2G24100	1.047	-0.575119	0.00039443	uncharacterized protein [Source:EMBL;Acc:AEC07529.1]
AT2G07783	AT2G07783	1.04369	0.0115512	0.0493553	pseudogene.[Source:TAIR;Acc:AT2G07783]
AT1G62730	AT1G62730	1.04201	1.42084	0.00350864	isoprenoid biosynthesis enzyme domain-containing protein [Source:EMBL;Acc:AEE33998.1]
AT1G07840	AT1G07840	1.04162	0.488238	5.25911e-05	Sas10/Utp3/C1D family [Source:EMBL;Acc:AEE28192.1]
AT3G41979	AT3G41979	1.04158	0.0742448	0.000940921	rRNA.[Source:TAIR;Acc:AT3G41979]
AT2G05995	AT2G05995	1.04141	-0.38815	0.000941826	other RNA.[Source:TAIR;Acc:AT2G05995]
AT5G14520	AT5G14520	1.04028	1.45937	4.77351e-06	pescadillo-related protein [Source:EMBL;Acc:AED92043.1]
AT5G11590	TINY2	1.03952	-0.702378	6.32751e-05	dehydration-responsive element-binding protein 3 [Source:EMBL;Acc:AED91698.1]
AT5G61880	AT5G61880	1.0391	1.50997	0.000828181	Protein Transporter, Pam16 [Source:EMBL;Acc:AED97528.1]
AT1G55500	ECT4	1.03902	1.62773	2.34281e-05	uncharacterized protein [Source:EMBL;Acc:AEE33253.1]
AT1G72750	ATTIM23-2	1.03881	0.0645924	2.94824e-06	translocase inner membrane subunit 23-2 [Source:EMBL;Acc:AEE35368.1]
AT4G01600	AT4G01600	1.03771	-0.81703	0.00384764	GEM-like protein 2 [Source:EMBL;Acc:AEE82051.1]
AT3G53940	AT3G53940	1.03734	2.06281	9.73933e-05	Mitochondrial substrate carrier family protein [Source:EMBL;Acc:AEE79162.1]
AT3G07890	AT3G07890	1.03608	0.508883	0.000579483	RabGAP/TBC domain-containing protein [Source:EMBL;Acc:AEE74616.1]
AT5G43860	ATCLH2	1.03516	1.33295	0.00780916	chlorophyllase 2 [Source:EMBL;Acc:AED95018.1]
AT1G02880	TPK1	1.03463	0.671717	0.00883132	thiamin pyrophosphokinase1 [Source:EMBL;Acc:AEE27491.1]
AT3G15080	AT3G15080	1.03455	1.16741	0.00021196	exonuclease-like protein [Source:EMBL;Acc:AEE75614.1]
AT2G38550	AT2G38550	1.03374	1.54857	5.06321e-07	Transmembrane proteins 14C [Source:EMBL;Acc:AEC09549.1]
AT3G03950	ECT1	1.03288	0.447547	2.41252e-05	uncharacterized protein [Source:EMBL;Acc:AEE74015.1]
AT3G09520	EXO70H4	1.03253	-0.542766	0.00557521	exocyst complex component 7 [Source:EMBL;Acc:AEE74776.1]
AT3G49110	ATPCA	1.03242	3.39059	1.15834e-05	peroxidase 33 [Source:EMBL;Acc:AEE78499.1]
AT4G02400	AT4G02400	1.0317	1.33457	8.16894e-06	U3 ribonucleoprotein-like protein [Source:EMBL;Acc:AEE82164.1]
AT3G21400	AT3G21400	1.03142	-0.0554194	0.000497957	uncharacterized protein [Source:EMBL;Acc:AEE76505.1]
AT3G44110	ATJ3	1.03113	-1.22783	5.06238e-06	chaperone protein dnaJ 3 [Source:EMBL;Acc:AEE77864.1]
AT2G25130	AT2G25130	1.02836	4.74858	8.88204e-05	armadillo/beta-catenin-like repeats-containing protein [Source:EMBL;Acc:AEC07661.1]
AT2G34500	CYP710A1	1.02836	3.98333	0.00794928	cytochrome P450, family 710, subfamily A [Source:EMBL;Acc:AEC08982.1]
AT1G29600	AT1G29600	1.0283	-1.15692	0.00757861	putative zinc finger CCCH domain-containing protein 10 [Source:EMBL;Acc:AEE31109.1]
AT3G28220	AT3G28220	1.02817	4.59975	0.017877	TRAF-like family protein [Source:EMBL;Acc:AEE77418.1]
AT3G07090	AT3G07090	1.02711	-2.06241	5.45548e-06	PPPDE putative thiol peptidase family protein [Source:EMBL;Acc:AEE74497.1]
AT3G03440	AT3G03440	1.02679	1.08758	1.83141e-05	armadillo/beta-catenin-like repeat-containing protein [Source:EMBL;Acc:AEE73944.1]
AT3G19130	ATRBP47B	1.02588	0.718282	0.0019196	RNA-binding protein 47B [Source:EMBL;Acc:AEE76196.1]
AT4G14716	ARD1	1.02455	1.0915	5.08029e-05	1,2-dihydroxy-3-keto-5-methylthiopentene dioxygenase 2 [Source:EMBL;Acc:AEE83486.1]
AT1G63780	IMP4	1.02433	1.16221	0.000252387	Ribosomal RNA processing Brix domain protein [Source:EMBL;Acc:AEE34148.1]
AT4G17680	AT4G17680	1.02414	1.7491	0.000804283	SBP (S-ribonuclease binding protein) family protein [Source:EMBL;Acc:AEE83933.1]
AT4G15850	ATRH1	1.02345	1.016	0.00382466	RNA helicase 1 [Source:EMBL;Acc:AEE83659.1]
AT5G67450	AZF1	1.0216	0.278126	0.00809947	zinc-finger protein 1 [Source:EMBL;Acc:AED98346.1]
AT1G21250	WAK1	1.02109	2.36843	0.00766086	wall-associated receptor kinase 1 [Source:EMBL;Acc:AEE30079.1]
AT3G07320	AT3G07320	1.02087	1.99252	0.00556158	O-Glycosyl hydrolases family 17 protein [Source:EMBL;Acc:AEE74528.1]
AT3G29200	CM1	1.02033	-0.0588166	2.77401e-05	chorismate mutase 1 [Source:EMBL;Acc:AEE77552.1]
AT1G50380	AT1G50380	1.01997	0.357924	0.000116137	oligopeptidase B [Source:EMBL;Acc:AEE32542.1]
AT3G04030	AT3G04030	1.01991	-0.0989013	0.0323428	myb family transcription factor [Source:EMBL;Acc:AEE74029.1]
AT1G74100	ATSOT16	1.01933	1.51647	0.00200215	sulfotransferase 16 [Source:EMBL;Acc:AEE35550.1]
AT4G19600	CYCT1;4	1.01932	0.608759	2.71934e-05	cyclin-T1-4 [Source:EMBL;Acc:AEE84203.1]
AT5G44390	AT5G44390	1.01884	1.08584	0.00607146	FAD-binding and BBE domain-containing protein [Source:EMBL;Acc:AED95104.1]
AT5G66610	DAR7	1.01867	-0.331257	0.00265614	protein DA1-related 7 [Source:EMBL;Acc:AED98238.1]
AT1G29310	AT1G29310	1.01851	0.441741	0.00169568	SecY protein transport family protein [Source:EMBL;Acc:AEE31071.1]
AT3G52910	AtGRF4	1.01845	1.05387	0.000171362	growth-regulating factor 4 [Source:EMBL;Acc:AEE79009.1]
AT3G27997	AT3G27997	1.01829	0.0461399	0.000778628	pseudogene.[Source:TAIR;Acc:AT3G27997]
AT3G05690	UNE8	1.01684	-0.147386	0.00892634	nuclear transcription factor Y subunit A-2 [Source:EMBL;Acc:AEE74280.1]
AT2G37250	ADK	1.01681	0.986952	4.17176e-05	adenosine kinase [Source:EMBL;Acc:AEC09372.1]
AT5G45770	RLP55	1.01649	-0.729182	0.0248908	receptor like protein 55 [Source:EMBL;Acc:AED95295.1]
AT5G55620	AT5G55620	1.01557	-1.19864	0.00204991	uncharacterized protein [Source:EMBL;Acc:AED96659.1]
AT2G07677	AT2G07677	1.01517	0.475875	0.0119584	auxin-responsive factor (ARF) -related.[Source:TAIR;Acc:AT2G07677]
AT3G46450	AT3G46450	1.01499	-0.169593	0.000619699	SEC14 cytosolic factor family protein / phosphoglyceride transfer family protein [Source:EMBL;Acc:AEE78161.1]
AT4G30450	AT4G30450	1.01484	-0.390864	0.00219606	glycine-rich protein [Source:EMBL;Acc:AEE85766.1]
AT5G64230	AT5G64230	1.01416	-1.30612	0.000208502	uncharacterized protein [Source:EMBL;Acc:AED97858.1]
AT2G37040	PAL1	1.0131	0.902421	1.36571e-06	phenylalanine ammonia-lyase 1 [Source:EMBL;Acc:AEC09341.1]
AT5G01260	AT5G01260	1.01257	-1.14763	2.1711e-06	carbohydrate-binding domain-containing protein [Source:EMBL;Acc:AED90319.1]
AT5G48960	AT5G48960	1.01204	1.36909	0.000206365	HAD-superfamily hydrolase, subfamily IG, 5'-nucleotidase [Source:EMBL;Acc:AED95750.1]
AT5G13110	G6PD2	1.01198	0.344511	2.29164e-05	glucose-6-phosphate dehydrogenase 2 [Source:EMBL;Acc:AED91851.1]
AT4G24610	AT4G24610	1.01152	1.26808	0.00061541	uncharacterized protein [Source:EMBL;Acc:AEE84932.1]
AT1G32910	AT1G32910	1.01092	3.08173	0.017964	HXXXD-type acyl-transferase-like protein [Source:EMBL;Acc:AEE31538.1]
AT2G28200	AT2G28200	1.01079	-1.91766	0.000332804	C2H2-type zinc finger domain-containing protein [Source:EMBL;Acc:AEC08090.1]
AT2G16720	MYB7	1.01046	2.80133	0.000122344	myb domain protein 7 [Source:EMBL;Acc:AEC06531.1]
AT4G30350	AT4G30350	1.01045	1.07232	8.36906e-05	heat shock-related protein [Source:EMBL;Acc:AEE85755.1]
AT1G15430	AT1G15430	1.01016	0.179935	0.0047859	uncharacterized protein [Source:EMBL;Acc:AEE29323.1]
AT1G61065	AT1G61065	1.01015	0.389672	0.00305237	uncharacterized protein [Source:EMBL;Acc:AEE33773.1]
AT3G21175	TIFY2B	1.00959	1.065	0.000123319	GATA transcription factor 24 [Source:EMBL;Acc:AEE76472.1]
AT1G26690	AT1G26690	1.0095	0.25232	0.00611184	emp24/gp25L/p24 family/GOLD domain-containing protein [Source:EMBL;Acc:AEE30721.1]
AT5G50240	AtPIMT2	1.00878	-1.14127	0.000341381	protein-l-isoaspartate methyltransferase 2 [Source:EMBL;Acc:AED95917.1]
AT1G14590	AT1G14590	1.00842	0.00724602	0.0186756	putative myb DNA binding protein [Source:EMBL;Acc:AEE29188.1]
AT5G17700	AT5G17700	1.00787	3.31468	0.000708722	mate efflux domain-containing protein [Source:EMBL;Acc:AED92457.1]
AT1G75040	PR5	1.00748	2.20306	0.0029512	pathogenesis-related protein 5 [Source:EMBL;Acc:AEE35665.1]
AT4G21390	B120	1.00734	1.74558	0.00814757	S-locus lectin protein kinase-like protein [Source:EMBL;Acc:AEE84447.1]
AT1G35720	ANNAT1	1.00646	1.05076	0.00299233	annexin D1 [Source:EMBL;Acc:AEE31825.1]
AT3G49170	EMB2261	1.00619	1.64069	0.000884136	pentatricopeptide repeat-containing protein [Source:EMBL;Acc:AEE78507.1]
AT1G31770	ABCG14	1.00541	0.917334	0.0480271	ABC transporter G family member 14 [Source:EMBL;Acc:AEE31390.1]
AT3G14690	CYP72A15	1.00421	-0.210421	0.000307351	cytochrome P450, family 72, subfamily A, polypeptide 15 [Source:EMBL;Acc:AEE75556.1]
AT2G22910	NAGS1	1.00352	0.948884	0.000776544	amino-acid N-acetyltransferase [Source:EMBL;Acc:AEC07372.1]
AT2G18350	HB24	1.00336	1.6002	0.0103583	homeobox protein 24 [Source:EMBL;Acc:AEC06760.1]
AT1G73500	ATMKK9	1.00321	1.6868	0.00650525	MAP kinase kinase 9 [Source:EMBL;Acc:AEE35470.1]
AT3G61690	AT3G61690	1.002	0.538088	0.000431335	nucleotidyltransferase [Source:EMBL;Acc:AEE80241.1]
AT2G37760	AT2G37760	1.00176	0.847162	0.0349453	NAD(P)-linked oxidoreductase-like protein [Source:EMBL;Acc:AEC09446.1]
AT5G09840	AT5G09840	1.00087	2.73743	6.30217e-06	Putative endonuclease or glycosyl hydrolase [Source:EMBL;Acc:AED91454.1]
AT5G10290	AT5G10290	1.0008	1.06085	0.00644403	putative LRR receptor-like serine/threonine-protein kinase [Source:EMBL;Acc:AED91517.1]
AT2G27190	PAP12	1.00057	-0.329622	0.0261216	Fe(3+)-Zn(2+) purple acid phosphatase 12 [Source:EMBL;Acc:AEC07951.1]
AT1G76380	AT1G76380	1.00036	0.662763	0.0119447	DNA-binding bromodomain-containing protein [Source:EMBL;Acc:AEE35832.1]
AT4G14385	AT4G14385	0.999973	-0.182551	1.06043e-05	chromatin modification-related protein EAF6 [Source:EMBL;Acc:AEE83434.1]
AT2G28840	XBAT31	0.99947	2.53224	1.82802e-05	putative E3 ubiquitin-protein ligase XBAT31 [Source:EMBL;Acc:AEC08180.1]
AT2G41050	AT2G41050	0.999328	-2.03939	4.47072e-05	PQ loop repeat-containing protein [Source:EMBL;Acc:AEC09919.1]
AT1G15110	AT1G15110	0.999148	-0.0239719	0.00224619	phosphatidylserine synthase 2 [Source:EMBL;Acc:AEE29265.1]
AT4G00050	UNE10	0.998805	-0.706844	2.48064e-06	transcription factor UNE10 [Source:EMBL;Acc:AEE81818.1]
AT1G60640	AT1G60640	0.998493	1.5727	0.000119161	uncharacterized protein [Source:EMBL;Acc:AEE33710.1]
AT1G53320	AtTLP7	0.997041	1.07327	0.00279719	Tubby-like F-box protein 7 [Source:EMBL;Acc:AEE32924.1]
AT5G40850	UPM1	0.996584	-0.0651417	5.29567e-05	urophorphyrin methylase 1 [Source:EMBL;Acc:AED94607.1]
AT5G07320	AT5G07320	0.996363	0.142498	0.00623851	Mitochondrial substrate carrier family protein [Source:EMBL;Acc:AED91136.1]
AT1G23410	AT1G23410	0.995846	2.15266	0.00011143	40S ribosomal protein S27a-1 [Source:EMBL;Acc:AEE30384.1]
AT4G29740	CKX4	0.995058	1.70105	0.00815135	cytokinin dehydrogenase 4 [Source:EMBL;Acc:AEE85670.1]
AT1G16830	AT1G16830	0.995005	1.96476	0.000379269	pentatricopeptide repeat-containing protein [Source:EMBL;Acc:AEE29504.1]
AT2G21820	AT2G21820	0.993918	-2.50211	0.00187295	uncharacterized protein [Source:EMBL;Acc:AEC07226.1]
AT2G38210	PDX1L4	0.993513	-0.40516	0.00020845	putative PDX1-like protein 4 [Source:EMBL;Acc:AEC09509.1]
AT5G08130	BIM1	0.993501	0.304196	0.0177377	transcription factor BIM1 [Source:EMBL;Acc:AED91250.1]
AT2G29730	UGT71D1	0.993402	0.600561	0.00543458	UDP-glucosyl transferase 71D1 [Source:EMBL;Acc:AEC08298.1]
AT3G07770	Hsp89.1	0.993273	-0.249195	0.00119375	HEAT SHOCK PROTEIN 89.1 [Source:EMBL;Acc:AEE74602.1]
AT1G10960	ATFD1	0.992512	-1.16749	6.12687e-05	ferredoxin [Source:EMBL;Acc:AEE28669.1]
AT1G21900	AT1G21900	0.989705	0.570878	0.000674168	emp24/gp25L/p24 family/GOLD domain-containing protein [Source:EMBL;Acc:AEE30170.1]
AT4G32800	AT4G32800	0.989279	1.59184	0.000496694	ethylene-responsive transcription factor ERF043 [Source:EMBL;Acc:AEE86120.1]
AT5G06960	OBF5	0.988789	-0.203814	0.000320874	transcription factor TGA5 [Source:EMBL;Acc:AED91090.1]
AT3G06660	AT3G06660	0.988574	0.12206	0.00190471	PAPA-1-like and zinc finger-HIT domain-containing protein [Source:EMBL;Acc:AEE74436.1]
AT5G41400	AT5G41400	0.988388	-1.31909	0.000840549	RING/U-box domain-containing protein [Source:EMBL;Acc:AED94674.1]
AT3G28660	AT3G28660	0.988109	1.56656	0.0317906	pentatricopeptide repeat-containing protein [Source:EMBL;Acc:AEE77471.1]
AT3G55130	ATWBC19	0.987964	0.614193	0.000848812	ABC transporter G family member 19 [Source:EMBL;Acc:AEE79343.1]
AT2G01290	RPI2	0.987505	-1.16435	5.64438e-06	ribose 5-phosphate isomerase A [Source:EMBL;Acc:AEC05429.1]
AT1G24280	G6PD3	0.986906	0.615818	6.35977e-05	glucose-6-phosphate dehydrogenase 3 [Source:EMBL;Acc:AEE30511.1]
AT1G23280	AT1G23280	0.986839	1.7365	7.64704e-06	MAK16 protein-like protein [Source:EMBL;Acc:AEE30367.1]
AT4G01660	ABC1	0.986336	0.568911	3.40428e-06	ABC transporter 1 [Source:EMBL;Acc:AEE82058.1]
AT3G55340	PHIP1	0.985988	1.36243	2.35238e-05	phragmoplastin interacting protein 1 [Source:EMBL;Acc:AEE79370.1]
AT3G52950	AT3G52950	0.985831	-0.562482	3.04174e-05	CBS / octicosapeptide/Phox/Bemp1 domain-containing protein [Source:EMBL;Acc:AEE79017.1]
AT1G08310	AT1G08310	0.985333	2.17016	0.0273884	esterase/lipase/thioesterase-like protein [Source:EMBL;Acc:AEE28272.1]
AT2G07681	AT2G07681	0.98509	-0.0113931	0.0282634	putative cytochrome c biosynthesis ccmC-like mitochondrial protein [Source:EMBL;Acc:AEC06075.1]
AT3G25495	AT3G25495	0.985053	-0.431556	0.000732343	pseudogene.[Source:TAIR;Acc:AT3G25495]
AT2G16770	bZIP23	0.984622	-0.0276831	0.00384764	basic helix-loop-helix domain-containing protein [Source:EMBL;Acc:AEC06536.1]
AT1G26230	AT1G26230	0.984055	0.746369	5.80762e-05	TCP-1/cpn60 chaperonin-like protein [Source:EMBL;Acc:AEE30664.1]
AT4G38010	AT4G38010	0.983512	1.51321	0.0281126	pentatricopeptide repeat-containing protein [Source:EMBL;Acc:AEE86863.1]
AT1G14980	CPN10	0.982364	-0.106169	0.0170924	chaperonin 10 [Source:EMBL;Acc:AEE29249.1]
AT1G31830	AT1G31830	0.982345	1.38221	0.000263244	amino acid permease-like protein [Source:EMBL;Acc:AEE31401.1]
AT5G08180	AT5G08180	0.980798	1.51105	1.34558e-05	H/ACA ribonucleoprotein complex subunit 2-like protein [Source:EMBL;Acc:AED91263.1]
AT2G07712	AT2G07712	0.980795	-0.102458	0.00953246	pseudogene.[Source:TAIR;Acc:AT2G07712]
AT1G16730	UP6	0.980014	-1.65671	6.99757e-06	uncharacterized protein [Source:EMBL;Acc:AEE29490.1]
AT5G59920	ULI3	0.979629	-0.200366	0.000309613	cysteine/histidine-rich C1 domain-containing protein [Source:EMBL;Acc:AED97251.1]
AT5G28030	DES1	0.978563	-1.12057	0.000152087	cysteine synthase A [Source:EMBL;Acc:AED93766.1]
AT3G58660	AT3G58660	0.977023	1.81994	3.21796e-06	ribosomal protein L1p/L10e family protein [Source:EMBL;Acc:AEE79812.1]
AT3G08820	AT3G08820	0.976927	1.76651	0.00388841	pentatricopeptide repeat-containing protein [Source:EMBL;Acc:AEE74683.1]
AT4G34360	AT4G34360	0.97685	1.24773	2.37593e-05	S-adenosyl-L-methionine-dependent methyltransferase-like protein [Source:EMBL;Acc:AEE86363.1]
AT1G70210	CYCD1;1	0.976015	-0.814686	0.000278867	cyclin-D1-1 [Source:EMBL;Acc:AEE35034.1]
AT5G64400	AT5G64400	0.975851	-0.456852	2.15468e-05	uncharacterized protein [Source:EMBL;Acc:AED97888.1]
AT3G53650	AT3G53650	0.97585	-0.476837	0.0194032	histone H2B [Source:EMBL;Acc:AEE79123.1]
AT1G65840	ATPAO4	0.975531	1.19038	4.2615e-05	putative polyamine oxidase 4 [Source:EMBL;Acc:AEE34430.1]
AT4G25340	FKBP53	0.974905	1.50418	0.0163914	peptidylprolyl isomerase [Source:EMBL;Acc:AEE85044.1]
AT3G18610	PARLL1	0.974343	2.22258	0.000263278	nucleolin [Source:EMBL;Acc:AEE76122.1]
AT1G19980	AT1G19980	0.974029	-0.810177	2.51488e-05	cytomatrix protein-like protein [Source:EMBL;Acc:AEE29919.1]
AT4G36020	CSDP1	0.973895	1.02701	3.2026e-06	cellular nucleic acid-binding protein [Source:EMBL;Acc:AEE86603.1]
AT3G59890	AT3G59890	0.97306	2.28309	0.000496563	dihydrodipicolinate reductase 2 [Source:EMBL;Acc:AEE79981.1]
AT1G13160	AT1G13160	0.972877	1.19706	5.28443e-05	NUC130/3NT and SDA1 domain-containing protein [Source:EMBL;Acc:AEE28977.1]
AT1G27470	AT1G27470	0.972866	1.35806	5.45572e-06	transducin family protein / WD-40 repeat family protein [Source:EMBL;Acc:AEE30836.1]
AT3G23260	AT3G23260	0.972466	-0.589217	0.00404926	putative F-box protein [Source:EMBL;Acc:AEE76744.1]
AT5G51130	AT5G51130	0.97227	0.623228	0.0130292	S-adenosyl-L-methionine-dependent methyltransferase-like protein [Source:EMBL;Acc:AED96041.1]
AT3G58840	AT3G58840	0.971731	0.52879	0.000155099	Tropomyosin-related protein [Source:EMBL;Acc:AEE79839.1]
AT4G35300	TMT2	0.971427	0.628175	0.000556572	monosaccharide-sensing protein 2 [Source:EMBL;Acc:AEE86496.1]
AT5G51220	AT5G51220	0.971109	0.726954	1.21688e-06	ubiquinol-cytochrome C chaperone family protein [Source:EMBL;Acc:AED96054.1]
AT4G28290	AT4G28290	0.971028	-1.43288	0.000126243	uncharacterized protein [Source:EMBL;Acc:AEE85465.1]
AT4G17880	AT4G17880	0.970732	-0.717048	6.57463e-05	transcription factor MYC4 [Source:EMBL;Acc:AEE83960.1]
AT5G40800	AT5G40800	0.970474	-0.769636	0.0172554	uncharacterized protein [Source:EMBL;Acc:AED94596.1]
AT3G22310	PMH1	0.969762	2.76317	1.62888e-06	DEAD-box ATP-dependent RNA helicase 9 [Source:EMBL;Acc:AEE76620.1]
AT1G26340	CB5-A	0.969346	0.325674	3.93871e-05	cytochrome B5 isoform A [Source:EMBL;Acc:AEE30679.1]
AT5G46410	SSP4	0.96914	-0.318721	8.05209e-05	SCP1-like small phosphatase 4 [Source:EMBL;Acc:AED95380.1]
AT3G22235	AT3G22235	0.969131	1.38815	0.00666919	uncharacterized protein [Source:EMBL;Acc:AEE76610.1]
AT5G42270	VAR1	0.968516	0.422668	3.53722e-05	cell division protease ftsH-5 [Source:EMBL;Acc:AED94790.1]
AT3G24320	MSH1	0.968239	0.520899	0.00497361	MUTL protein-like protein 1 [Source:EMBL;Acc:AEE76889.1]
AT5G27990	AT5G27990	0.967711	0.86726	5.92997e-05	pre-rRNA-processing protein TSR2, conserved region-containing protein [Source:EMBL;Acc:AED93756.1]
AT3G09720	AT3G09720	0.967382	1.4882	7.72697e-05	DEAD-box ATP-dependent RNA helicase 57 [Source:EMBL;Acc:AEE74803.1]
AT5G47610	AT5G47610	0.966983	-1.72115	0.00065147	RING-H2 finger protein ATL79 [Source:EMBL;Acc:AED95537.1]
AT1G27910	PUB45	0.966673	-0.0774883	0.0123695	U-box domain-containing protein 45 [Source:EMBL;Acc:AEE30890.1]
AT2G15790	CYP40	0.966495	0.208265	0.000545183	Peptidyl-prolyl cis-trans isomerase CYP40 [Source:EMBL;Acc:AEC06438.1]
AT2G19385	AT2G19385	0.965874	1.52295	1.12952e-05	zinc ion binding protein [Source:EMBL;Acc:AEC06875.1]
AT4G21380	ARK3	0.965482	2.34601	0.000273179	receptor kinase 3 [Source:EMBL;Acc:AEE84446.1]
AT3G19080	AT3G19080	0.965344	-0.0636109	1.02427e-05	SWIB complex BAF60b domain-containing protein [Source:EMBL;Acc:AEE76191.1]
AT2G39120	AT2G39120	0.964966	1.19426	0.00702638	ubiquitin carboxyl-terminal hydrolase-like protein [Source:EMBL;Acc:AEC09637.1]
AT3G06433	AT3G06433	0.963415	0.633838	0.00706366	pseudogene.[Source:TAIR;Acc:AT3G06433]
AT2G23673	AT2G23673	0.962972	-2.42313	0.00133775	Pseudogene of AT2G23680stress-responsive protein, putative.[Source:TAIR;Acc:AT2G23673]
AT3G01280	VDAC1	0.962602	0.888838	0.00482895	mitochondrial outer membrane protein porin 1 [Source:EMBL;Acc:AEE73632.1]
AT2G24190	AT2G24190	0.962593	-0.0518565	0.000857777	Short-chain dehydrogenase/reductase 2 [Source:EMBL;Acc:AEC07538.1]
AT4G00900	ECA2	0.962187	0.406918	0.00265103	Ca2+-transporting ATPase [Source:EMBL;Acc:AEE81953.1]
AT4G36580	AT4G36580	0.962049	1.79596	6.31187e-05	AAA-type ATPase family protein [Source:EMBL;Acc:AEE86674.1]
AT2G18900	AT2G18900	0.961274	1.84471	6.11821e-06	transducin/WD-40 repeat-containing protein [Source:EMBL;Acc:AEC06823.1]
AT3G57700	AT3G57700	0.960484	0.964002	0.0232533	putative protein kinase [Source:EMBL;Acc:AEE79689.1]
AT5G36890	BGLU42	0.96004	1.66119	9.13161e-06	beta glucosidase 42 [Source:EMBL;Acc:AED94122.1]
AT2G46650	B5 #1	0.959804	1.73558	0.00325435	cytochrome B5 isoform C [Source:EMBL;Acc:AEC10735.1]
AT1G71850	AT1G71850	0.959778	1.46842	1.31681e-06	ubiquitin carboxyl-terminal hydrolase-like protein [Source:EMBL;Acc:AEE35240.1]
AT4G31500	CYP83B1	0.95922	2.13612	0.000870229	cytochrome P450 83B1 [Source:EMBL;Acc:AEE85921.1]
AT2G05632	AT2G05632	0.959131	-2.21888	1.06202e-05	uncharacterized protein [Source:EMBL;Acc:AEC05960.1]
AT1G48440	AT1G48440	0.958564	0.908978	0.00235437	protein B-cell receptor-associated 31-like protein [Source:EMBL;Acc:AEE32292.1]
AT2G23000	scpl10	0.958556	-0.128461	3.29487e-06	serine carboxypeptidase-like 10 [Source:EMBL;Acc:AEC07395.1]
AT1G67856	AT1G67856	0.957569	-1.33615	0.0013177	RING/U-box domain-containing protein [Source:EMBL;Acc:AEE34709.1]
AT5G62910	AT5G62910	0.957341	1.04996	8.98993e-06	RING/U-box domain-containing protein [Source:EMBL;Acc:AED97673.1]
AT2G29420	GSTU7	0.957268	0.777386	0.00504938	glutathione S-transferase tau 7 [Source:EMBL;Acc:AEC08252.1]
AT3G18777	AT3G18777	0.956706	0.747517	0.0206534	pseudogene.[Source:TAIR;Acc:AT3G18777]
AT4G34131	UGT73B3	0.956629	2.24083	0.00248212	UDP-glucosyl transferase 73B3 [Source:EMBL;Acc:AEE86327.1]
AT5G55830	AT5G55830	0.956614	-0.107079	0.0182711	concanavalin A-like lectin kinase-like protein [Source:EMBL;Acc:AED96685.1]
AT1G61380	SD1-29	0.956444	1.51818	0.00542493	protein S-domain-1 29 [Source:EMBL;Acc:AEE33829.1]
AT2G46080	AT2G46080	0.95635	-0.550412	2.04698e-06	uncharacterized protein [Source:EMBL;Acc:AEC10641.1]
AT5G42420	AT5G42420	0.956266	2.47977	2.70687e-06	Nucleotide-sugar transporter family protein [Source:EMBL;Acc:AED94809.1]
AT5G14800	EMB2772	0.95573	1.17287	8.1971e-05	Pyrroline-5-carboxylate reductase [Source:EMBL;Acc:AED92079.1]
AT1G56612	AT1G56612	0.955633	0.567045	0.00775828	other RNA.[Source:TAIR;Acc:AT1G56612]
AT2G37970	SOUL-1	0.955214	-0.746364	1.92317e-05	SOUL heme-binding-like protein [Source:EMBL;Acc:AEC09472.1]
AT1G49760	PAB8	0.954989	1.20146	1.40043e-05	poly(A) binding protein 8 [Source:EMBL;Acc:AEE32473.1]
AT4G25640	ATDTX35	0.953562	0.359129	0.00412939	detoxifying efflux carrier 35 [Source:EMBL;Acc:AEE85086.1]
AT4G15248	AT4G15248	0.95323	-3.23351	0.000354625	B-box type zinc finger-containing protein [Source:EMBL;Acc:AEE83576.1]
AT3G59390	AT3G59390	0.953197	-0.427583	0.00153869	uncharacterized protein [Source:EMBL;Acc:AEE79916.1]
AT4G01870	AT4G01870	0.95317	0.431743	0.0128832	tolB-related protein [Source:EMBL;Acc:AEE82088.1]
AT1G10240	FRS11	0.952166	0.217071	0.00540782	protein FAR1-related sequence 11 [Source:EMBL;Acc:AEE28558.1]
AT4G36380	ROT3	0.952074	1.26921	0.00675782	3-epi-6-deoxocathasterone 23-monooxygenase [Source:EMBL;Acc:AEE86649.1]
AT5G24460	AT5G24460	0.950905	0.314501	5.54279e-05	uncharacterized protein [Source:EMBL;Acc:AED93313.1]
AT3G44450	AT3G44450	0.950577	-0.10003	0.00782691	uncharacterized protein [Source:EMBL;Acc:AEE77904.1]
AT1G12610	DDF1	0.949834	1.55034	0.00276419	dehydration-responsive element-binding protein 1F [Source:EMBL;Acc:AEE28901.1]
AT4G27140	SESA1	0.949834	5.14554	0.000474237	seed storage albumin 1 [Source:EMBL;Acc:AEE85306.1]
AT2G22760	AT2G22760	0.949834	4.06529	0.00236257	transcription factor bHLH19 [Source:EMBL;Acc:AEC07351.1]
AT1G74410	AT1G74410	0.949824	1.36375	0.00243241	NEP1-interacting protein-like 2 [Source:EMBL;Acc:AEE35588.1]
AT3G57880	AT3G57880	0.949146	-0.47762	0.000593417	calcium-dependent lipid-binding domain-containing plant phosphoribosyltransferase-like protein [Source:EMBL;Acc:AEE79712.1]
AT2G33735	AT2G33735	0.949022	-0.808075	6.85018e-05	chaperone DnaJ-domain containing protein [Source:EMBL;Acc:AEC08876.1]
AT1G62740	Hop2	0.948843	-0.640497	1.3172e-05	putative stress-inducible protein [Source:EMBL;Acc:AEE33999.1]
AT5G03970	AT5G03970	0.948739	0.295307	0.000481169	F-box associated ubiquitination effector-like protein [Source:EMBL;Acc:AED90678.1]
AT5G62920	ARR6	0.948431	-1.07904	0.000434141	two-component response regulator ARR6 [Source:EMBL;Acc:AED97674.1]
AT4G36360	BGAL3	0.947784	0.67953	0.0116831	beta-galactosidase 3 [Source:EMBL;Acc:AEE86646.1]
AT4G24970	AT4G24970	0.946666	0.825784	0.00237619	histidine kinase-like ATPase domain-containing protein [Source:EMBL;Acc:AEE84983.1]
AT3G20200	AT3G20200	0.946507	-0.209671	0.000198961	Protein kinase protein with adenine nucleotide alpha hydrolases-like domain [Source:EMBL;Acc:AEE76346.1]
AT2G37520	AT2G37520	0.946317	0.551419	0.000104763	acyl-CoA N-acyltransferase with RING/FYVE/PHD-type zinc finger domain-containing protein [Source:EMBL;Acc:AEC09411.1]
AT3G59500	AT3G59500	0.94618	-0.144677	1.95429e-05	YIF1 integral membrane domain-containing protein [Source:EMBL;Acc:AEE79933.1]
AT1G03495	AT1G03495	0.945767	0.48514	0.0181561	HXXXD-type acyl-transferase-like protein [Source:EMBL;Acc:AEE27579.1]
AT2G18220	AT2G18220	0.945762	1.7577	1.50407e-05	nucleolar complex protein 2-like protein [Source:EMBL;Acc:AEC06741.1]
AT1G06380	AT1G06380	0.945243	1.06794	3.50588e-05	Ribosomal protein .1/L10e family [Source:EMBL;Acc:AEE27979.1]
AT3G47960	AT3G47960	0.945219	0.915344	0.000140543	putative peptide/nitrate transporter [Source:EMBL;Acc:AEE78351.1]
AT3G13880	AT3G13880	0.94419	1.65068	0.000753974	pentatricopeptide repeat-containing protein [Source:EMBL;Acc:AEE75430.1]
AT4G14580	CIPK4	0.94392	0.707658	0.0265529	CBL-interacting serine/threonine-protein kinase 4 [Source:EMBL;Acc:AEE83462.1]
AT5G26220	AT5G26220	0.943742	3.32674	0.00370566	ChaC-like family protein [Source:EMBL;Acc:AED93538.1]
AT4G28450	AT4G28450	0.943374	1.64091	7.85177e-06	WD repeat and SOF domain-containing protein 1 [Source:EMBL;Acc:AEE85488.1]
AT1G23149	CPuORF29	0.942754	0.526787	0.0492185	conserved peptide upstream open reading frame 29 [Source:EMBL;Acc:AEE30347.1]
AT1G23150	AT1G23150	0.942754	0.526787	0.0492185	uncharacterized protein [Source:EMBL;Acc:AEE30348.1]
AT5G61020	ECT3	0.942695	1.00204	1.10686e-05	evolutionarily conserved C-terminal region 3 protein [Source:EMBL;Acc:AED97412.1]
AT4G11310	AT4G11310	0.942337	3.71041	0.00038531	putative cysteine proteinase [Source:EMBL;Acc:AEE82995.1]
AT1G13040	AT1G13040	0.940986	1.43243	0.00859665	pentatricopeptide repeat-containing protein [Source:EMBL;Acc:AEE28962.1]
AT2G40360	AT2G40360	0.940566	1.81684	4.56021e-06	transducin/WD-40 repeat-containing protein [Source:EMBL;Acc:AEC09818.1]
AT4G05440	EDA35	0.940559	1.15215	0.000133456	temperature sensing protein-like protein [Source:EMBL;Acc:AEE82521.1]
AT3G45420	AT3G45420	0.940249	0.0901516	0.0394406	concanavalin A-like lectin kinase-like protein [Source:EMBL;Acc:AEE78028.1]
AT5G37440	AT5G37440	0.939951	0.655752	0.0049588	chaperone DnaJ-domain containing protein [Source:EMBL;Acc:AED94188.1]
AT1G11130	SRF9	0.939472	-0.0620702	2.19255e-06	protein STRUBBELIG [Source:EMBL;Acc:AEE28690.1]
AT4G27500	PPI1	0.938988	1.24738	0.000691886	proton pump interactor 1 [Source:EMBL;Acc:AEE85350.1]
AT1G25260	AT1G25260	0.938948	1.24349	2.51883e-05	Ribosomal protein L10 family protein [Source:EMBL;Acc:AEE30594.1]
AT3G01510	LSF1	0.938674	0.565774	3.65555e-05	protein like SEX4 1 [Source:EMBL;Acc:AEE73678.1]
AT3G08640	AT3G08640	0.938508	1.74541	9.75545e-05	uncharacterized protein [Source:EMBL;Acc:AEE74657.1]
AT5G07060	AT5G07060	0.938234	2.52412	0.0105549	zinc finger CCCH domain-containing protein 53 [Source:EMBL;Acc:AED91103.1]
AT3G59280	TXR1	0.93822	0.17565	3.48598e-05	Protein Transporter, Pam16 [Source:EMBL;Acc:AEE79899.1]
AT1G11170	AT1G11170	0.938075	1.75958	0.0132167	uncharacterized protein [Source:EMBL;Acc:AEE28694.1]
AT4G34610	BLH6	0.937732	0.44642	5.47285e-05	BEL1-like homeodomain 6 [Source:EMBL;Acc:AEE86400.1]
AT1G63720	AT1G63720	0.936622	2.00289	0.0395757	uncharacterized protein [Source:EMBL;Acc:AEE34137.1]
AT4G36860	AT4G36860	0.936558	0.0263721	0.0397186	LIM domain-containing protein [Source:EMBL;Acc:AEE86710.1]
AT5G13100	AT5G13100	0.93645	-1.41857	1.42481e-06	uncharacterized protein [Source:EMBL;Acc:AED91850.1]
AT1G54217	AT1G54217	0.935826	4.01675	0.00115199	ribosomal protein L18ae family protein [Source:EMBL;Acc:AEE33065.1]
AT5G16860	AT5G16860	0.935573	2.12852	0.0180401	pentatricopeptide repeat-containing protein [Source:EMBL;Acc:AED92350.1]
AT3G27220	AT3G27220	0.935313	0.0846318	0.0464554	Kelch repeat-containing protein [Source:EMBL;Acc:AEE77280.1]
AT5G37780	ACAM-1	0.934857	2.12503	1.87844e-06	calmodulin 1 [Source:EMBL;Acc:AED94231.1]
AT1G55205	AT1G55205	0.934837	1.90469	0.000617238	uncharacterized protein [Source:EMBL;Acc:AEE33203.1]
AT2G37890	AT2G37890	0.934781	1.06065	0.0130515	Mitochondrial substrate carrier family protein [Source:EMBL;Acc:AEC09462.1]
AT2G31670	AT2G31670	0.934176	0.246296	1.86118e-05	Stress responsive alpha-beta barrel domain protein [Source:EMBL;Acc:AEC08571.1]
AT2G29170	AT2G29170	0.93325	0.0652981	0.00263604	Rossmann-fold NAD(P)-binding domain-containing protein [Source:EMBL;Acc:AEC08218.1]
AT3G46970	ATPHS2	0.932953	2.5598	3.76034e-05	alpha-glucan phosphorylase isozyme H [Source:EMBL;Acc:AEE78225.1]
AT5G27330	AT5G27330	0.932784	3.00824	0.000181636	Prefoldin chaperone subunit family protein [Source:EMBL;Acc:AED93673.1]
AT2G40950	BZIP17	0.932711	0.465487	9.65416e-06	basic helix-loop-helix domain-containing protein [Source:EMBL;Acc:AEC09905.1]
AT2G36145	AT2G36145	0.93254	0.696755	4.65603e-05	uncharacterized protein [Source:EMBL;Acc:AEC09210.1]
AT1G15720	TRFL5	0.932405	0.641667	0.00696123	protein TRF-like 5 [Source:EMBL;Acc:AEE29353.1]
AT5G23050	AAE17	0.932134	1.2538	0.000460165	acyl-activating enzyme 17 [Source:EMBL;Acc:AED93113.1]
AT2G19530	AT2G19530	0.931948	1.56062	0.0103514	uncharacterized protein [Source:EMBL;Acc:AEC06892.1]
AT1G24090	AT1G24090	0.931372	3.60637	0.0123945	RNase H domain-containing protein [Source:EMBL;Acc:AEE30476.1]
AT5G03200	AT5G03200	0.930596	0.307862	0.00177285	RING/U-box domain-containing protein [Source:EMBL;Acc:AED90569.1]
AT2G12550	AT2G12550	0.930419	1.47352	0.0013192	ubiquitin-associated (UBA)/TS-N domain-containing protein [Source:EMBL;Acc:AEC06204.1]
AT5G08565	AT5G08565	0.929836	0.413094	0.0252323	transcription elongation factor SPT4-1 [Source:EMBL;Acc:AED91323.1]
AT4G30935	WRKY32	0.929545	1.06432	0.00255665	WRKY DNA-binding protein 32 [Source:EMBL;Acc:AEE85832.1]
AT1G09250	AT1G09250	0.929496	-2.06478	9.12801e-05	transcription factor bHLH149 [Source:EMBL;Acc:AEE28419.1]
AT2G29980	FAD3	0.928974	0.880137	3.30528e-05	omega-3 fatty acid desaturase, endoplasmic reticulum [Source:EMBL;Acc:AEC08331.1]
AT3G15430	AT3G15430	0.928884	0.0567818	0.000411448	regulator of chromosome condensation repeat-containing protein [Source:EMBL;Acc:AEE75674.1]
AT1G72210	AT1G72210	0.928662	1.46828	0.00736126	transcription factor bHLH96 [Source:EMBL;Acc:AEE35289.1]
AT5G15640	AT5G15640	0.928405	2.24444	3.8911e-05	Mitochondrial substrate carrier family protein [Source:EMBL;Acc:AED92187.1]
AT5G01790	AT5G01790	0.928184	0.295709	0.000733941	uncharacterized protein [Source:EMBL;Acc:AED90392.1]
AT2G20450	AT2G20450	0.928172	0.952606	0.000379399	60S ribosomal protein L14-1 [Source:EMBL;Acc:AEC07009.1]
AT4G37180	AT4G37180	0.928081	0.481385	1.09587e-05	myb family transcription factor [Source:EMBL;Acc:AEE86763.1]
AT1G04120	MRP5	0.92796	0.361076	0.000660763	ABC transporter C family member 5 [Source:EMBL;Acc:AEE27658.1]
AT1G11390	AT1G11390	0.927936	0.239002	8.69362e-05	aarF domain-containing kinase [Source:EMBL;Acc:AEE28729.1]
AT4G25130	PMSR4	0.92792	0.32621	0.00521194	peptide methionine sulfoxide reductase A4 [Source:EMBL;Acc:AEE85015.1]
AT4G39190	AT4G39190	0.927795	0.389878	0.000118105	uncharacterized protein [Source:EMBL;Acc:AEE87035.1]
AT3G16100	ATRAB7D	0.927611	0.139508	4.31765e-05	RAB GTPase-like protein G3C [Source:EMBL;Acc:AEE75771.1]
AT5G07730	AT5G07730	0.927376	0.644621	0.0125959	uncharacterized protein [Source:EMBL;Acc:AED91198.1]
AT3G27090	AT3G27090	0.926952	-0.228844	5.77726e-05	DCD (Development and Cell Death) domain protein [Source:EMBL;Acc:AEE77265.1]
AT3G09390	ATMT-K	0.926828	0.134174	0.0112156	metallothionein 2A [Source:EMBL;Acc:AEE74760.1]
AT1G24265	AT1G24265	0.926151	0.554406	0.00130595	uncharacterized protein [Source:EMBL;Acc:AEE30506.1]
AT1G25250	AtIDD16	0.92606	2.44942	0.000250815	ribonuclease P subunit RPR2 [Source:EMBL;Acc:AEE30593.1]
AT1G01720	ATAF1	0.925863	-0.16704	0.00025766	NAC domain-containing protein 2 [Source:EMBL;Acc:AEE27326.1]
AT3G56300	AT3G56300	0.925531	-0.658173	3.94929e-06	cysteinyl-tRNA synthetase [Source:EMBL;Acc:AEE79506.1]
AT5G56090	COX15	0.925497	0.8726	4.77501e-05	cytochrome c oxidase subunit XV assembly protein [Source:EMBL;Acc:AED96720.1]
AT1G51380	AT1G51380	0.925476	3.07004	8.26691e-05	DEAD-box ATP-dependent RNA helicase 34 [Source:EMBL;Acc:AEE32660.1]
AT3G61900	AT3G61900	0.923608	-1.02594	0.00206082	SAUR-like auxin-responsive protein [Source:EMBL;Acc:AEE80277.1]
AT5G20020	RAN2	0.923037	0.781316	0.000298662	GTP-binding nuclear protein Ran-2 [Source:EMBL;Acc:AED92780.1]
AT4G13880	AtRLP48	0.922016	-0.613503	0.00110925	receptor like protein 48 [Source:EMBL;Acc:AEE83340.1]
AT1G12880	atnudt12	0.921153	-0.469575	0.0176258	nudix hydrolase 12 [Source:EMBL;Acc:AEE28942.1]
AT3G51860	CAX3	0.920976	-1.43374	0.0322716	vacuolar cation/proton exchanger 3 [Source:EMBL;Acc:AEE78853.1]
AT1G52370	AT1G52370	0.920768	1.20062	0.000247611	Ribosomal protein L.2/L17e family protein [Source:EMBL;Acc:AEE32796.1]
AT4G18700	CIPK12	0.920601	-0.194672	0.000232086	CBL-interacting serine/threonine-protein kinase 12 [Source:EMBL;Acc:AEE84078.1]
AT4G27870	AT4G27870	0.920337	2.35981	0.000400313	vacuolar iron transporter-like protein [Source:EMBL;Acc:AEE85403.1]
AT2G02350	SKIP3	0.919901	-0.42879	0.0116842	SKP1 interacting partner 3 [Source:EMBL;Acc:AEC05568.1]
AT5G47670	NF-YB6	0.919867	0.0620695	0.00512974	nuclear transcription factor Y subunit B-6 [Source:EMBL;Acc:AED95549.1]
AT3G56720	AT3G56720	0.91965	2.2702	5.50269e-06	uncharacterized protein [Source:EMBL;Acc:AEE79555.1]
AT5G42150	AT5G42150	0.919539	1.08315	0.00181054	Glutathione S-transferase family protein [Source:EMBL;Acc:AED94774.1]
AT1G17860	AT1G17860	0.918892	0.694679	0.00134609	kunitz type trypsin and protease inhibitor domain-containing protein [Source:EMBL;Acc:AEE29645.1]
AT5G11410	AT5G11410	0.918546	0.706398	0.0248295	protein kinase family protein [Source:EMBL;Acc:AED91674.1]
AT1G07780	TRP6	0.91748	2.11942	6.5369e-05	phosphoribosylanthranilate isomerase [Source:EMBL;Acc:AEE28182.1]
AT1G53345	AT1G53345	0.917329	2.74144	0.000137748	uncharacterized protein [Source:EMBL;Acc:AEE32928.1]
AT2G32390	GLR3.5	0.917298	1.73075	0.000133918	glutamate receptor 3.5 [Source:EMBL;Acc:AEC08677.1]
AT1G57770	AT1G57770	0.916786	1.01102	1.34558e-05	FAD/NAD(P)-binding oxidoreductase domain-containing protein [Source:EMBL;Acc:AEE33463.1]
AT3G57600	AT3G57600	0.916679	1.05679	0.00529134	dehydration-responsive element-binding protein 2F [Source:EMBL;Acc:AEE79677.1]
AT1G08200	AXS2	0.915927	0.258505	0.0171036	UDP-apiose/xylose synthase [Source:EMBL;Acc:AEE28260.1]
AT4G15215	PDR13	0.915838	0.705707	0.0364516	ABC transporter G family member 41 [Source:EMBL;Acc:AEE83570.1]
AT1G73080	ATPEPR1	0.915303	0.221155	0.000208024	leucine-rich repeat receptor-like protein kinase PEPR1 [Source:EMBL;Acc:AEE35411.1]
AT5G56500	AT5G56500	0.915259	-0.0824623	0.0077478	TCP-1/cpn60 chaperonin family protein [Source:EMBL;Acc:AED96774.1]
AT5G63290	AT5G63290	0.915191	1.01936	0.0383311	oxygen-independent coproporphyrinogen III oxidase [Source:EMBL;Acc:AED97728.1]
AT5G06350	AT5G06350	0.915162	0.344614	8.98396e-05	armadillo/beta-catenin-like repeat-containing protein [Source:EMBL;Acc:AED91005.1]
AT5G10850	AT5G10850	0.914351	2.91129	0.0330502	transposable element gene.[Source:TAIR;Acc:AT5G10850]
AT2G16570	ATASE1	0.913289	0.569007	0.0178195	amidophosphoribosyltransferase [Source:EMBL;Acc:AEC06510.1]
AT5G10080	AT5G10080	0.912754	-0.637348	0.003803	aspartic proteinase-like protein 1 [Source:EMBL;Acc:AED91491.1]
AT2G26440	AT2G26440	0.912293	4.77458	2.25342e-06	pectinesterase 12 [Source:EMBL;Acc:AEC07839.1]
AT4G29360	AT4G29360	0.912061	-0.780792	0.00142679	glucan endo-1,3-beta-glucosidase 12 [Source:EMBL;Acc:AEE85621.1]
AT1G31220	AT1G31220	0.910898	0.569677	0.006081	phosphoribosylglycinamide formyltransferase [Source:EMBL;Acc:AEE31329.1]
AT3G09490	AT3G09490	0.910621	1.83393	0.00128604	tetratricopeptide repeat domain-containing protein [Source:EMBL;Acc:AEE74773.1]
AT5G17930	AT5G17930	0.910469	0.795543	7.45179e-05	MIF4G domain and MA3 domain-containing protein [Source:EMBL;Acc:AED92488.1]
AT1G66070	AT1G66070	0.910456	0.617965	2.1055e-05	Translation initiation factor eIF3 subunit [Source:EMBL;Acc:AEE34459.1]
AT4G02220	AT4G02220	0.909679	0.747914	4.17148e-05	MYND type zinc finger and programmed cell death 2 C-terminal domain-containing protein [Source:EMBL;Acc:AEE82142.1]
AT2G40230	AT2G40230	0.909275	0.0267622	0.00195957	HXXXD-type acyl-transferase-like protein [Source:EMBL;Acc:AEC09799.1]
AT1G70782	CPuORF28	0.909097	1.32226	0.000102134	conserved peptide upstream open reading frame 28 [Source:EMBL;Acc:AEE35115.1]
AT1G70780	AT1G70780	0.909097	1.32226	0.000102134	uncharacterized protein [Source:EMBL;Acc:AEE35114.1]
AT3G57000	AT3G57000	0.908491	1.10502	1.13561e-05	nucleolar essential protein-related protein [Source:EMBL;Acc:AEE79597.1]
AT3G50210	AT3G50210	0.908303	1.3263	0.0126254	2-oxoglutarate-Fe(II)-dependent oxygenase domain-containing protein [Source:EMBL;Acc:AEE78639.1]
AT4G22250	AT4G22250	0.908242	0.981714	0.0121261	RING/U-box domain-containing protein [Source:EMBL;Acc:AEE84582.1]
AT2G38860	YLS5	0.907748	1.99543	0.000236126	class I glutamine amidotransferase-like domain-containing protein [Source:EMBL;Acc:AEC09595.1]
AT5G55700	BMY6	0.907416	0.530503	0.00242937	inactive beta-amylase 4 [Source:EMBL;Acc:AED96670.1]
AT1G80830	NRAMP1	0.907297	-0.577935	0.00142587	metal transporter Nramp1 [Source:EMBL;Acc:AEE36455.1]
AT3G16390	NSP3	0.907094	3.64609	0.000784357	Nitrile-specifier protein 3 [Source:EMBL;Acc:AEE75806.1]
AT3G49120	ATPCB	0.906991	3.3846	1.68077e-05	peroxidase 34 [Source:EMBL;Acc:AEE78501.1]
AT2G28600	AT2G28600	0.906835	1.22142	0.00019249	P-loop containing nucleoside triphosphate hydrolase-like protein [Source:EMBL;Acc:AEC08147.1]
AT3G50920	AT3G50920	0.906664	0.551255	0.00501068	Phosphatidic acid phosphatase (PAP2) family protein [Source:EMBL;Acc:AEE78726.1]
AT2G38280	FAC1	0.905434	0.836284	1.03344e-05	AMP deaminase [Source:EMBL;Acc:AEC09517.1]
AT2G30160	AT2G30160	0.905273	0.321125	0.00121738	Mitochondrial substrate carrier family protein [Source:EMBL;Acc:AEC08353.1]
AT1G06430	FTSH8	0.904235	0.11733	0.000497495	cell division protease ftsH-8 [Source:EMBL;Acc:AEE27986.1]
AT3G27880	AT3G27880	0.903977	2.18199	0.000207797	uncharacterized protein [Source:EMBL;Acc:AEE77375.1]
AT1G19680	AT1G19680	0.903728	0.324971	0.0268552	RING/U-box domain-containing protein [Source:EMBL;Acc:AEE29882.1]
AT2G37050	AT2G37050	0.903378	-0.89007	2.1711e-06	putative receptor protein kinase [Source:EMBL;Acc:AEC09343.1]
AT5G19440	AT5G19440	0.90333	1.23409	1.10354e-05	Rossmann-fold NAD(P)-binding domain-containing protein [Source:EMBL;Acc:AED92707.1]
AT3G16400	NSP1	0.903121	3.58055	0.000437799	Nitrile-specifier protein 1 [Source:EMBL;Acc:AEE75808.1]
AT1G23750	AT1G23750	0.903061	0.418118	0.0139242	OB-fold nucleic acid binding domain-containing protein [Source:EMBL;Acc:AEE30428.1]
[truncated: 12,086 more rows]

## Sheet: FC of oxylipin enzymes in col-0
Gene ID	Gene Symbol	Log FC (1 hr HL vs GL)	Log FC (1 hr GL vs GL)	FDR	Description
AT1G55020	LOX1	0.623049	-0.902102	0.00948466	lipoxygenase 1 [Source:EMBL;Acc:AEE33175.1]
AT3G45140	LOX2	1.22048	3.3556	0.0113423	lipoxygenase 2 [Source:EMBL;Acc:AEE77997.1]
AT1G17420	LOX3	3.40509	3.3288	0.0157876	lipoxygenase 3 [Source:EMBL;Acc:AEE29585.1]
AT1G72520	LOX4	3.00096	3.24856	0.00660787	lipoxygenase 4 [Source:EMBL;Acc:AEE35334.1]
AT5G42650	AOS	1.23549	2.57813	0.0273457	allene oxide synthase [Source:EMBL;Acc:AED94842.1]
AT3G25770	AOC2	2.04427	3.44182	0.028562	allene oxide cyclase 2 [Source:EMBL;Acc:AEE77066.1]
AT3G25780	AOC3	3.2461	4.63503	0.00136185	allene oxide cyclase 3 [Source:EMBL;Acc:AEE77067.1]
AT2G06050	OPR3	3.64231	3.66529	0.0168795	12-oxophytodienoate reductase 3 [Source:EMBL;Acc:AEC06000.1]
