# Supplementary material for: Interaction between photosynthetic electron transport and chloroplast sinks triggers protection and signalling important for plant productivity
Source: Philos Trans R Soc Lond B Biol Sci. 2017 Aug 14;372(1730):20160390. doi: 10.1098/rstb.2016.0390 (PMC5566885; doi:10.1098/rstb.2016.0390)
Supplement: Expression of OPDA-responsive genes in pgr5 and WT in changing light condtions [file rstb20160390supp2.xlsx]

## Sheet: Sheet2
Gene ID	Gene Symbol	Log FC ([npq4-GL] vs [col-0-GL])	Log FC ([pgr5-GL] vs [gl1-GL])	Log FC ([npq4-60 HL] vs [col-0-60 HL])	Log FC ([pgr5-60 HL] vs [gl1-60 HL])	Log FC ([npq4-60 GL] vs [col-0-60 GL])	Log FC ([pgr5-60 GL] vs [gl1-60 GL])	col-0 GL 2 FCHC2JNBBXX-HKARApjfRAAARAAPEI-221_L5_1(normalized)	col-0 GL 3 FCHC2JNBBXX-HKARApjfRAABRAAPEI-222_L5_1(normalized)	col-0 GL 4 FCHC2JNBBXX-HKARApjfRAACRAAPEI-223_L5_1(normalized)	npq4 GL 10 FCHC2JNBBXX-HKARApjfRAAGRAAPEI-202_L5_1(normalized)	npq4 GL 11 FCHC2JNBBXX-HKARApjfRAAHRABPEI-203_L5_1(normalized)	npq4 GL 12 FCHC2JNBBXX-HKARApjfRAAIRABPEI-204_L5_1(normalized)	gl1 GL 17 FCHC2JNBBXX-HKARApjfRAAMRAAPEI-208_L5_1(normalized)	gl1 GL 19 FCHC2JNBBXX-HKARApjfRAANRAAPEI-209_L5_1(normalized)	gl1 GL 20 FCHC2JNBBXX-HKARApjfRAAORAAPEI-210_L5_1(normalized)	pgr5 GL 13 FCHC2JNBBXX-HKARApjfRAAJRABPEI-205_L5_1(normalized)	pgr5 GL 15 FCHC2JNBBXX-HKARApjfRAAKRABPEI-206_L5_1(normalized)	pgr5 GL 16 FCHC2JNBBXX-HKARApjfRAALRAAPEI-207_L5_1(normalized)	col-0 60 HL 41 FCHC2JNBBXX-HKARApjfRABERABPEI-203_L6_1(normalized)	col-0 60 HL 42 FCHC2JNBBXX-HKARApjfRABFRAAPEI-204_L6_1(normalized)	col-0 60 HL 43 FCHC2JNBBXX-HKARApjfRABGRAAPEI-205_L6_1(normalized)	npq4 60 HL 50 FCHC2JNBBXX-HKARApjfRABKRAAPEI-209_L6_1(normalized)	npq4 60 HL 51 FCHC22VBBXX-HKARApjfRABLRAAPEI-210_L8_1(normalized)	npq4 60 HL 52 FCHC22VBBXX-HKARApjfRABMRAAPEI-211_L8_1(normalized)	gl1 60 HL 57 FCHC22VBBXX-HKARApjfRABQRAAPEI-216_L8_1(normalized)	gl1 60 HL 59 FCHC22VBBXX-HKARApjfRABRRAAPEI-218_L8_1(normalized)	gl1 60 HL 60 FCHC22VBBXX-HKARApjfRABSRAAPEI-219_L8_1(normalized)	pgr5 60 HL 53 FCHC22VBBXX-HKARApjfRABNRAAPEI-212_L8_1(normalized)	pgr5 60 HL 54 FCHC22VBBXX-HKARApjfRABORAAPEI-213_L8_1(normalized)	pgr5 60 HL 56 FCHC22VBBXX-HKARApjfRABPRAAPEI-214_L8_1(normalized)	col-0 60 GL 81 FCHC2JNBBXX-HKARApjfRACIRAAPEI-210_L4_1(normalized)	col-0 60 GL 83 FCHC2JNBBXX-HKARApjfRACJRAAPEI-211_L4_1(normalized)	col-0 60 GL 84 FCHC2JNBBXX-HKARApjfRACKRAAPEI-212_L4_1(normalized)	npq4 60 GL 89 FCHC2JNBBXX-HKARApjfRACORAAPEI-218_L4_1(normalized)	npq4 60 GL 91 FCHC2JNBBXX-HKARApjfRACPRAAPEI-219_L4_1(normalized)	npq4 60 GL 92 FCHC2JNBBXX-HKARApjfRACQRAAPEI-220_L4_1(normalized)	gl1 60 GL 100 FCHC2JNBBXX-HKARApjfRACWRAAPEI-201_L4_1(normalized)	gl1 60 GL 98 FCHC2JNBBXX-HKARApjfRACURAAPEI-225_L4_1(normalized)	gl1 60 GL 99 FCHC2JNBBXX-HKARApjfRACVRAAPEI-227_L4_1(normalized)	pgr5 60 GL 93 FCHC2JNBBXX-HKARApjfRACRRAAPEI-221_L4_1(normalized)	pgr5 60 GL 94 FCHC2JNBBXX-HKARApjfRACSRAAPEI-222_L4_1(normalized)	pgr5 60 GL 95 FCHC2JNBBXX-HKARApjfRACTRAAPEI-223_L4_1(normalized)	p (Corr)	Description
AT1G02460	AT1G02460	-0.426578	0.0194505	0.350131	0.126844	-0.167459	-0.895096	-2.15174	-1.37035	-2.26378	-2.41316	-1.77244	-2.88001	-1.78563	-1.49457	-2.39754	-1.76083	-2.2224	-1.63616	2.2004	1.53396	1.33872	1.76844	2.03748	2.31755	2.2695	1.68802	1.25557	1.93475	2.25166	1.40721	-0.888536	0.81758	-0.264789	-0.297341	-0.185317	-0.355463	-0.00468731	-0.614308	0.283327	-1.13541	-1.19357	-0.69198	7.34383e-27	Pectin lyase-like protein [Source:EMBL;Acc:AEE27432.1]
AT1G04010	PSAT1	-0.14433	-0.133343	0.118566	-0.250285	-0.354968	-0.990376	-0.0292144	-0.172036	-0.0935397	0.0788269	-0.624757	-0.181849	-0.38892	-0.369307	-0.210938	-0.372833	-0.476458	-0.519902	0.169512	0.151503	-0.314506	0.332632	0.0719342	-0.0423584	0.0496182	0.0687561	0.107281	0.141332	0.0025773	-0.669107	-0.154891	0.109935	0.444014	-0.544984	-0.130591	0.00972939	0.145757	0.262899	0.172765	-1.05811	-0.84389	-0.48771	4.41515e-06	phospholipid sterol acyl transferase 1 [Source:EMBL;Acc:AEE27645.1]
AT1G04710	KAT1	0.0501477	-0.0563348	-0.00704383	0.205952	0.125336	0.332291	-0.108872	-0.252342	-0.307117	-0.0964022	-0.306313	-0.115174	-0.123201	-0.160264	-0.181625	-0.0731945	-0.408715	-0.152185	0.164989	0.21846	0	0.226669	0.0420799	0.0935688	0.0965013	0.113364	-0.0563316	0.411946	0.245875	0.113568	-0.0218325	-0.25652	-0.151596	0.100187	-0.206178	0.0520506	-0.0794468	-0.0620937	0.123798	0.420501	0.280171	0.27846	2.11273e-14	acetyl-CoA acyltransferase 1 [Source:EMBL;Acc:AEE27736.1]
AT1G05620	URH2	-0.000508487	0.313993	-0.0319371	-0.490765	-0.144255	-0.480135	-0.447022	-0.0401449	-0.294126	-0.188725	-0.235552	-0.358542	-0.485307	-0.109815	-0.650109	-0.119683	0	-0.183568	-0.846168	0.438315	0.812078	-1.2756	0.469373	1.11464	-0.419059	1.37029	1.33221	-0.000763893	-0.355608	1.16751	1.00188	0.526964	1.01761	0.725336	0.645952	0.742403	0.882652	1.31196	0.536324	0.445812	0.447312	0.397409	1.48291e-07	putative uridine nucleosidase 2 [Source:EMBL;Acc:AEE27867.1]
AT1G06000	AT1G06000	0.144462	0.143623	0.7747	-0.400976	0.187776	-0.705766	-2.79598	-3.2536	-3.08562	-3.12577	-2.49408	-3.08196	-2.33306	-3.024	-3.22885	-3.0554	-2.08554	-3.0141	-0.986322	0.454947	0.659319	-0.022645	1.06355	1.41113	0.171795	1.33579	1.41449	0.309894	0.0509663	1.35829	-0.120839	0.218026	0.166972	0.204509	0.622979	0	0.342461	-0.369768	0.335187	-0.870615	-0.498897	-0.439907	4.11599e-30	UDP-glycosyltransferase-like protein [Source:EMBL;Acc:AEE27928.1]
AT1G06620	AT1G06620	-1.00487	-0.788779	-0.0190935	-1.60642	-1.11542	-1.9558	-1.36023	-2.1898	-1.73983	-2.70784	-2.96757	-2.62907	-3.70071	-0.510913	-2.10221	-4.24686	-1.097	-3.33631	-0.975701	1.40134	1.93997	-1.08664	1.94128	1.45368	-1.7949	2.07585	3.08855	-1.40928	-2.05267	2.01219	2.47205	2.27604	1.91757	0.728355	1.0697	1.52135	1.85066	2.23031	0.910932	-0.991381	-0.139066	0.254953	1.28619e-13	1-aminocyclopropane-1-carboxylate oxidase-1 [Source:EMBL;Acc:AEE28010.1]
AT1G06640	AT1G06640	-0.304586	-0.321613	0.326274	-1.61424	-0.643944	-0.931184	-0.76748	-0.798814	-0.521266	-0.852186	-1.00096	-1.14817	-0.529076	-0.594998	-0.770175	-1.11916	-0.414951	-1.32497	-0.845254	0.970256	0.976668	-1.00983	0.912691	2.17763	-0.176085	2.52919	1.93943	-0.760567	-1.38062	1.59099	1.23881	1.50316	1.34443	0.72846	0.990459	0.435651	0.987689	0.670882	1.43448	0.119873	0.179628	0	1.65901e-12	1-aminocyclopropane-1-carboxylate oxidase-2 [Source:EMBL;Acc:AEE28014.1]
AT1G07260	UGT71C3	1.16976	-0.530415	0.129976	-0.630691	-0.526466	-1.1441	-1.95152	-1.10301	-1.60413	-0.583573	-0.760485	0.194687	-0.0993421	-0.922374	0.547517	0.161857	-2.14771	-0.0795925	-0.121572	1.03039	0.678157	0.436054	1.04548	0.495358	0.135324	0.688015	0.498323	-0.998412	0.619084	-0.191084	1.04866	1.57024	0.508525	0.168305	0.688504	0.691217	-0.378798	1.06641	0.201653	-1.69814	-0.338627	-0.506254	0.00271762	UDP-glucosyl transferase 71C3 [Source:EMBL;Acc:AEE28098.1]
AT1G08920	ESL1	-0.216091	-0.385594	0.59172	-0.878481	-0.132378	-0.922921	-1.11665	-1.24417	-0.629214	-1.161	-1.15842	-1.31889	-0.891352	-0.520219	-0.343584	-1.10483	-0.669959	-1.13715	-1.40712	0.639343	1.22709	-1.36046	1.2918	2.30313	-1.67844	2.3152	2.75259	-0.568358	-0.750416	2.07268	1.38506	1.05714	1.6759	0.693419	1.44394	1.5836	0.916355	1.54788	0.533675	-0.603133	0	0.832284	9.52977e-17	sugar transporter ERD6-like 3 [Source:EMBL;Acc:AEE28369.1]
AT1G10070	BCAT-2	0.264908	1.03382	-0.719386	-0.333321	-0.27681	-1.00518	1.2756	1.1241	0.754372	0.736648	1.69724	1.51491	1.22088	-1.56575	0.522018	0.704471	1.69607	0.878059	0.239775	0.99494	0.932609	1.13479	0.187301	-1.31292	1.15599	0.856744	0.195856	0.906772	0.939306	-0.637456	-0.616162	-0.467231	-0.608838	-1.73532	-1.73532	0.947975	-1.73532	0.469669	0.407656	-1.73532	-0.402894	-1.73532	0.00103112	branched-chain-amino-acid aminotransferase 2 [Source:EMBL;Acc:AEE28539.1]
AT1G10140	AT1G10140	-0.140829	0.321363	-0.291754	-0.299161	-0.0474885	0.00509435	-0.0651603	-0.431666	-0.570214	-0.660693	-0.694864	-0.133971	0.156963	-0.0583873	0.518419	0.273772	0.738646	0.568666	0.0278177	-1.40519	-0.403409	-1.115	-0.374321	-1.16672	-0.608371	-0.447998	0.412807	-0.742108	-0.986414	0.187477	0.23457	0.949931	0.527791	-0.19832	0.618581	1.14957	0.733117	1.48898	0.387568	0.730631	0.695286	1.19904	5.02696e-09	uncharacterized protein [Source:EMBL;Acc:AEE28546.1]
AT1G10700	PRS3	0.00121403	-0.0650572	0.545311	-0.6705	-0.403766	-0.763209	-0.456646	-0.681298	-0.601478	-0.473093	-0.584014	-0.678673	-0.405804	-0.656307	-0.616112	-0.673386	-0.397788	-0.80222	-1.25747	0.494247	0.561431	-0.738821	0.840651	1.33231	-0.80354	1.34995	1.34697	-0.543471	-0.894643	1.31999	1.08242	0.788132	0.876987	0.393834	0.461102	0.681304	0.729704	1.27043	0.545191	0	0.0817852	0.173914	2.43589e-11	ribose-phosphate pyrophosphokinase 3 [Source:EMBL;Acc:AEE28630.1]
AT1G11580	ATPMEPCRA	-0.322509	0.0405887	0.172202	-0.619438	-0.464629	-1.07894	-0.166563	-0.115618	-0.138348	-0.232274	-0.533013	-0.622768	-0.198912	0.0373077	-0.273994	-0.299673	0.126629	-0.140788	-0.981776	0.197047	0.379642	-0.717439	0.341307	0.487653	-0.610238	0.690527	1.10859	-0.521582	-0.979828	0.831974	0.52663	0.375855	0.397468	-0.332144	0.133498	0.104713	0.412307	1.00602	0.477786	-0.712915	-0.36537	-0.262416	1.78901e-09	bifunctional pectinesterase 18/rRNA N-glycosylase [Source:EMBL;Acc:AEE28755.1]
AT1G13280	AOC4	-0.107608	-0.143078	0.29477	-0.624187	-0.126098	-0.426531	-0.249347	-0.283944	-0.243731	-0.45365	-0.223602	-0.422591	-0.208008	-0.447575	-0.347355	-0.418972	-0.168605	-0.844596	-0.66048	0.708449	0.642388	-0.445501	0.66487	1.3553	-0.294756	1.2164	1.02114	-0.356342	-0.487672	0.914239	0.0917225	-0.00324249	0.229832	-0.181204	0.294777	-0.173555	-0.074645	0.116257	-0.0959816	-0.744915	-0.398516	-0.190533	6.78121e-05	allene oxide cyclase [Source:EMBL;Acc:AEE28994.1]
AT1G14120	AT1G14120	0.926827	-0.0751116	1.7488	-1.63098	-0.843034	-0.920019	-2.78048	-2.78048	-2.78048	-2.78048	0	-2.78048	-2.78048	-1.06235	-2.78048	-2.78048	-1.28769	-2.78048	-2.78048	2.663	3.11139	-1.02585	3.85532	5.41086	-2.58962	4.9745	5.29124	0.598574	-2.27578	4.46041	4.65458	2.71345	4.15704	2.19339	2.85838	3.94421	2.89626	3.80134	-0.175366	-0.200691	1.93643	2.02643	4.02046e-09	2-oxoglutarate (2OG) and Fe(II)-dependent oxygenase-like protein [Source:EMBL;Acc:AEE29108.1]
AT1G15040	AT1G15040	0.348605	1.16618	0.682351	0.427144	0.487474	-1.19066	-0.017633	-1.14639	-1.14639	0.766498	-1.14639	-0.884706	-1.14639	-0.991839	-1.14639	0.0881419	-1.14639	1.27216	-1.14639	1.10946	0.69422	0.830629	2.05417	-0.180456	0.0444728	0.395529	1.17257	0.495699	2.16566	0.232638	-0.364125	0.0643544	0.543204	1.20298	0.182615	0.320258	0.752743	1.28189	0.458725	-0.0520266	-0.844516	-0.182068	5.99294e-06	class I glutamine amidotransferase domain-containing protein [Source:EMBL;Acc:AEE29259.1]
AT1G17380	JAZ5	0.283577	-0.853728	0.635454	-1.60822	-0.509555	-0.622362	-2.73955	-3.54816	-2.03137	-2.92181	-1.50253	-3.04401	-3.85178	-1.0607	-2.41587	-4.6618	-0.639972	-4.58775	-1.83875	1.9566	2.33817	-1.35216	2.76591	2.94864	-1.1876	2.92329	4.23848	-0.579618	-1.75391	3.48305	1.25899	1.15656	1.49296	0.171896	1.25491	0.953047	-0.194388	-0.87264	-0.501726	-2.41746	-0.833163	-0.185212	2.57863e-14	protein TIFY 11A [Source:EMBL;Acc:AEE29581.1]
AT1G17420	LOX3	-0.0539494	-0.308986	0.314957	-1.58073	-1.38626	-2.34396	-1.70081	-2.10581	-1.77756	-1.85572	-1.90397	-1.98634	-2.30184	-0.676253	-1.63529	-2.21669	-1.00597	-2.31769	-1.07656	2.2505	3.45441	-0.866218	3.4848	2.95464	-1.1314	3.0485	4.37254	-0.843957	-0.900511	3.29191	2.03246	0.972905	1.37816	-0.322129	-0.153464	0.70033	1.41577	2.41675	-0.0789232	-1.67295	-0.875814	-0.729519	8.28939e-13	lipoxygenase 3 [Source:EMBL;Acc:AEE29585.1]
AT1G17745	PGDH	0.112713	-0.485925	-0.0672111	-0.34611	-0.67457	-1.0312	-0.638046	-0.454416	-0.819379	-0.463615	-0.51357	-0.596515	0.0370293	-0.387635	-0.754441	-0.83244	-1.00039	-0.729989	0.0335755	0.341191	-0.0576267	-0.0720673	-0.383434	0.571008	-0.355949	0.46065	-0.108927	-0.355273	-0.999801	0.312518	1.29334	2.3829	1.67792	0.617572	1.42732	1.28555	0.993167	0.98955	1.0657	0	-0.0101252	-0.0350575	2.58583e-17	D-3-phosphoglycerate dehydrogenase [Source:EMBL;Acc:AEE29630.1]
AT1G17750	AtPEPR2	-0.113054	0.355162	0.156587	-0.85259	-0.502539	-0.941599	-0.458963	-0.98734	-0.987513	-1.30327	-0.557665	-0.912037	-1.08115	-0.430517	-1.08972	-0.575633	-0.254434	-0.705832	-0.112819	0.506052	0.972531	-0.256558	0.500639	1.59144	-0.264658	1.60506	1.88682	-0.400193	-0.140648	1.2103	0.494472	0.808384	0.391676	-0.100484	-0.111789	0.399186	0.349169	0.919457	0.372462	-0.617238	0	-0.566469	6.79466e-18	PEP1 receptor 2 [Source:EMBL;Acc:AEE29632.1]
AT1G17830	AT1G17830	-0.0030365	-0.180161	-0.475079	-0.417335	-0.61333	-1.73733	-0.886378	-1.05737	-1.08324	-1.13555	-0.820799	-1.07975	-1.28632	-0.763854	-1.21013	-1.26459	-1.40423	-1.13197	1.50365	0.914834	0.774878	0.79603	0.012115	0.95998	1.29173	0.511458	1.2454	0.689382	0.410746	0.696449	0.0492229	0.879225	0.377843	-0.538765	0.152833	-0.147766	0.477102	0.592278	-0.0364242	-1.20415	-1.57744	-1.39745	4.79506e-19	uncharacterized protein [Source:EMBL;Acc:AEE29641.1]
AT1G19180	JAZ1	0.21173	-0.0652611	0.575153	-1.84726	-0.714938	-1.21595	-3.15468	-4.18065	-2.88206	-3.24617	-2.78566	-3.55038	-4.07389	-1.35402	-2.79129	-3.69339	-0.887478	-3.83412	-3.26061	0.782823	1.4562	-2.74686	2.3461	1.10462	-1.53229	1.75031	3.42692	-1.78381	-2.27484	2.1618	0.244588	0.690095	0.701894	-0.675535	0	0.167298	-0.220747	-0.152686	-0.358985	-2.53067	-1.12676	-0.722843	7.66738e-14	protein TIFY 10A [Source:EMBL;Acc:AEE29815.1]
AT1G19570	ATDHAR1	-0.220542	-0.391576	0.0204334	-1.08768	-0.426178	-1.46483	-1.59944	-1.74792	-1.57965	-1.87544	-1.60692	-2.10629	-1.55808	-1.3472	-1.63135	-2.16138	-1.33039	-2.21958	-0.364455	1.69378	1.74975	-0.611245	1.73419	2.01742	-0.431105	2.01	2.53824	-0.406139	-0.540897	1.80114	2.30685	2.00806	1.99257	1.06726	1.80334	2.15835	1.82524	2.5263	1.42765	0	0.368043	1.01664	1.14367e-18	glutathione S-transferase DHAR1 [Source:EMBL;Acc:AEE29868.1]
AT1G19640	JMT	-0.124715	0.00737941	0.997018	-1.04631	-0.876954	-1.95342	-1.31254	-1.65351	-0.677665	-1.31671	-1.11731	-1.58384	-1.24115	-0.800425	-0.989736	-1.46665	-0.72553	-0.816994	-1.36883	1.54956	2.02311	-0.911716	2.04635	4.06026	-0.609854	3.56663	3.3875	0.182421	-0.172089	3.19503	2.32538	2.2514	2.14481	1.04999	1.44026	1.60046	2.06866	2.55427	1.36879	-0.835447	0.25335	0.713566	2.06897e-11	jasmonic acid carboxyl methyltransferase [Source:EMBL;Acc:AEE29876.1]
AT1G19650	AT1G19650	-0.120918	-0.128503	0.388828	-0.516104	-0.161883	-0.574224	-0.128201	-0.349851	-0.101297	-0.306077	-0.293944	-0.342083	-0.268407	-0.319892	0.0277033	-0.293171	-0.222251	-0.430684	0.30029	0.598977	0.930422	0.141469	1.0401	1.8146	0	1.45631	1.82177	0.144243	0.197161	1.38837	-0.201859	-0.117388	-0.107878	-0.487947	-0.412642	-0.0121851	-0.160299	0.448012	-0.480374	-0.794992	-0.639378	-0.480964	1.344e-09	sec.4-like phosphatidylinositol transfer protein [Source:EMBL;Acc:AEE29878.1]
AT1G19670	ATCLH1	-0.117939	0.651313	0.419833	-1.0128	-0.0695588	-0.617676	-1.15129	-1.21876	-0.948813	-1.20493	-1.01885	-1.4489	-1.5445	-1.47572	-1.88976	-1.14674	-0.38365	-1.42565	-1.11145	1.80337	2.15047	-0.570187	2.19981	2.47227	-0.704975	2.68283	3.33476	-0.120833	-0.261135	2.65619	1.41106	0.492206	1.23003	0.565238	0.982767	1.37661	0.841641	1.80557	0.19501	-0.47389	0.473472	0.989612	2.47122e-09	chlorophyllase 1 [Source:EMBL;Acc:AEE29881.1]
AT1G20490	AT1G20490	-0.353305	-0.462384	-0.0746301	0.171071	-0.271325	0.105747	0.256695	-0.124393	0	0.139541	-0.593764	-0.47339	-0.340604	-0.0133934	0.158668	-0.655597	-0.671011	-0.255874	-0.304048	0.0261354	-0.0755877	0.0163836	-0.660244	0.0664697	-0.365458	-0.670703	0.203763	-0.39349	-0.217187	0.291491	0.61843	-0.391946	0.266525	-0.414206	-0.291077	0.384319	0.0956373	0.395668	-0.342106	-0.0878344	0.207218	0.347059	0.00128791	4-coumarate--CoA ligase-like 3 [Source:EMBL;Acc:AEE29978.1]
AT1G20510	OPCL1	-0.10928	-0.0787815	0.361118	-1.22953	-0.4649	-1.00548	-1.86009	-2.27277	-1.69408	-2.04154	-2.02192	-2.09133	-2.26832	-1.3916	-1.95439	-2.40456	-1.16963	-2.27646	-1.13687	1.13732	1.7004	-0.958971	1.95905	1.78413	-1.22837	2.10866	3.15654	-0.900238	-1.12743	2.37589	0.403471	0.381365	0.473182	-0.503159	0.20259	0.163887	0	0.55852	-0.762938	-1.84879	-0.875267	-0.496806	7.75802e-16	OPC-8:0 CoA ligase1 [Source:EMBL;Acc:AEE29981.1]
AT1G21100	AT1G21100	-0.160697	-0.435032	-1.16214	0.951858	-0.0145372	0.61648	-0.00623655	0.296847	0.423171	0.174827	-0.228347	0.285212	0.0365205	0.553419	0.56834	-0.255434	-0.133683	0.242301	-0.390717	-1.31339	-1.08151	-1.14118	-2.01374	-3.11712	-1.52245	-3.30981	-2.21888	-1.17662	-0.795855	-2.22308	0.742181	0.669547	0.728985	0.433631	0.546555	1.11692	0.716686	2.00687	0.452595	1.84056	1.87932	1.30571	5.61363e-17	O-methyltransferase-like protein [Source:EMBL;Acc:AEE30064.1]
AT1G22360	AtUGT85A2	-0.0841366	0.229518	0.566872	-0.0109328	-0.32442	-0.219062	0.0821714	0.215475	0.0205793	0.0247097	-0.0722981	0.113404	0.0839605	0.237586	-0.0877705	0.392998	0.268748	0.260585	-1.12314	-0.828842	-0.839982	-1.12635	-0.583892	0.618889	-1.16778	0.680638	-0.510803	-0.615689	-0.330019	-0.0850306	1.27215	1.6645	0.81459	0.754992	0.770905	1.25208	0.898034	1.46122	0.713601	0.769398	0.793675	0.852597	3.81291e-25	UDP-glucosyl transferase 85A2 [Source:EMBL;Acc:AEE30232.1]
AT1G22550	AT1G22550	0.858142	1.12178	0.586189	1.22837	-0.441558	1.47107	-2.08391	-3.4578	-1.80691	-1.40785	-1.32173	-2.04463	-1.18111	-1.80817	-1.2347	-0.192934	0	-0.665709	-0.794539	-0.231152	-0.261597	-1.21773	0.724641	0.964367	-0.897539	0.824612	1.0364	1.56168	1.09437	1.99255	0.914935	1.13319	1.24889	0.354083	0.333713	1.28455	0.0851703	0.700586	0.0878696	1.74293	1.89648	1.64743	6.93986e-26	putative peptide/nitrate transporter [Source:EMBL;Acc:AEE30255.1]
AT1G23120	AT1G23120	-0.873654	0.949332	-1.40769	0.447269	-0.315184	-1.04167	0.368733	0.217239	0.716122	0.151712	-0.735291	-0.735291	-0.735291	-0.602126	0.167325	-0.735291	0.757501	1.65569	0.783639	0.350633	0.882927	-0.735291	-0.735291	-0.735291	-0.735291	-0.515299	-0.735291	-0.735291	-0.230593	0.321809	-0.735291	-0.735291	0.954304	-0.735291	0.00875223	-0.735291	1.67842	3.44806	-0.735291	0.037145	0	1.22903	0.0421645	major latex-related protein [Source:EMBL;Acc:AEE30342.1]
AT1G23850	AT1G23850	-1.53308	-0.12793	0.349679	-0.881121	-0.684735	-0.579351	-1.30216	-0.515053	-1.53973	-2.51918	-3.01802	-2.41899	-1.57552	0	-1.28117	-1.96639	0.00414705	-1.27823	-1.47222	0.487096	1.09739	-1.36205	1.18517	1.33819	-0.893392	1.78343	2.50772	-0.290163	-1.02702	2.07158	0.952284	1.23455	1.11349	-0.0172796	0.507785	0.75561	0.526897	0.362129	0.128542	-0.759278	-0.104308	0.143102	8.62364e-10	uncharacterized protein [Source:EMBL;Acc:AEE30439.1]
AT1G24070	ATCSLA10	0.103829	0.294224	1.25336	-1.87419	-0.645692	-2.69556	-1.99214	-1.45774	-0.244873	-1.84133	-0.086709	-1.45523	-2.27121	-2.0603	-2.74375	-3.7712	0	-2.42139	-2.19144	2.11306	2.28768	-0.86202	2.38417	4.44724	-1.17539	4.36119	4.51319	0.0131693	-1.43229	3.49554	3.9392	3.76868	4.21821	2.98678	3.21279	3.78944	3.48398	4.35192	3.40831	-0.391016	1.72547	1.82308	9.02197e-13	putative mannan synthase 10 [Source:EMBL;Acc:AEE30475.1]
AT1G24100	UGT74B1	-0.252079	-0.0311543	0.141339	-0.606051	-0.285701	-0.754882	-0.461449	-0.48534	-0.508698	-0.537355	-0.79901	-0.875359	-0.513431	-0.402007	-0.58784	-0.766002	-0.288404	-0.542335	-0.24286	0.762722	0.723268	-0.325694	0.951072	1.04177	-0.0844898	1.20108	1.75655	-0.107802	-0.219805	1.3826	0.912644	0.373524	0.514737	0.32008	0.271578	0.352145	0.406547	1.09027	0.209942	-0.580247	-0.064558	0.0869198	6.89356e-15	N-hydroxythioamide S-beta-glucosyltransferase [Source:EMBL;Acc:AEE30478.1]
AT1G24575	AT1G24575	-0.239513	0.256674	-0.379627	0.174195	-0.0279299	-0.561966	-0.588227	-0.513839	-0.620981	-0.348041	-1.0168	-1.07674	-0.918257	-0.634374	-0.999852	-0.772535	-0.994638	-0.0152884	0.48147	-0.149119	0.265717	0.286649	-0.1727	-0.654762	0.370857	-0.332534	0.0659909	0.465227	0.0795517	0.0821199	0.0715585	0.993403	0.460476	-0.0422964	0.595414	0.888531	0.423776	0.829527	0.165381	-0.370183	0	0.10297	6.09217e-15	uncharacterized protein [Source:EMBL;Acc:AEE30549.1]
AT1G25220	ASB1	-0.00951654	0.127481	0.261185	-0.610848	-0.347359	-0.910008	-0.746757	-0.915438	-0.897416	-0.772461	-0.695383	-1.12032	-0.64828	-0.841386	-1.33452	-0.99436	-0.457149	-0.990229	-0.538631	0.463297	0.918915	-0.764874	1.10216	1.28984	-0.519487	1.37044	1.35444	-0.304805	-0.58107	1.25872	1.23917	1.4154	1.34663	0.761695	1.03937	1.15806	1.10006	1.42355	0.986355	-0.112534	0.324896	0.56758	1.34162e-17	anthranilate synthase beta subunit 1 [Source:EMBL;Acc:AEE30590.1]
AT1G26770	AT-EXP10	0.151239	0.398882	1.23143	-0.680967	-0.327212	-1.16579	-1.07409	-0.772392	-1.29684	-1.20108	-0.36175	-1.12677	-0.958067	-1.01908	-1.35893	-0.603209	-0.550205	-0.986014	-1.23982	1.31007	1.62795	0.719623	1.45	3.22287	1.00509	3.13644	2.92927	1.45404	1.09242	2.48143	-0.536249	0.417361	0.441995	0.483755	-0.125472	-1.01681	0.709057	0.418006	1.43949	-0.521954	-0.0438099	-0.365055	2.45216e-19	expansin A10 [Source:EMBL;Acc:AEE30731.1]
AT1G26930	AT1G26930	-0.096675	-0.0639455	-1.16349	0.705794	-0.0869123	0.429716	0.0205717	0.988534	-0.0364294	0.218589	-0.839094	1.30316	0.0697823	0.53514	0.707006	-0.313514	0.917488	0.516119	-0.056375	-1.18982	-0.635158	-1.23572	-1.11171	-3.02441	-1.47755	-3.77035	-0.466696	-0.76329	-0.900682	-1.93324	1.25136	0.542331	1.11429	0.581425	0.561056	1.50476	0.959417	1.49069	-1.19258	0.869556	0.680767	0.996348	2.4942e-09	F-box/kelch-repeat protein [Source:EMBL;Acc:AEE30761.1]
AT1G27760	ATSAT32	-0.063069	-1.61276	0.115631	-1.33917	0.0127548	-2.27028	-0.27541	-0.422422	-0.199246	-0.451651	-0.253459	-0.381176	-0.437408	-0.204042	-0.109682	-1.98594	-1.77285	-1.83062	1.39221	1.03006	1.50158	1.1077	1.82928	1.33376	1.06461	1.03067	1.91271	-0.38269	-0.0487728	0.421945	-0.445977	-0.236701	-0.227021	-0.357079	-0.318691	-0.195665	0	-0.0733938	-0.502835	-2.62611	-2.55382	-2.20713	2.21014e-28	Interferon-related developmental regulator domain-containing protein [Source:EMBL;Acc:AEE30876.1]
AT1G28050	AT1G28050	0.0450417	-0.420302	0.881514	-1.79658	-0.565037	-1.24404	-1.43254	-1.169	-0.567024	-0.995061	-0.697592	-1.34079	-0.780669	-0.634728	-0.744983	-1.58221	-0.7112	-1.12788	-0.6026	1.46044	2.40846	-0.0665078	3.46472	2.51263	-0.359125	2.82136	4.36605	-1.10103	-0.577303	3.11688	2.33211	2.97334	3.29197	1.52963	2.49239	2.8803	2.25154	2.3603	1.55469	0.423044	0.85591	1.15544	2.36393e-16	zinc finger protein CONSTANS-LIKE 15 [Source:EMBL;Acc:AEE30906.1]
AT1G28190	AT1G28190	0.490581	-0.216162	0.441604	-0.897769	-0.49997	-1.64578	-0.397404	-1.13386	-0.361959	-0.0701036	-0.159067	-0.192307	-0.0857987	-0.14587	0.370815	-0.284031	-0.371205	0.145897	-0.198226	-0.752538	0.194794	-0.594797	1.11417	0.0494699	-0.25167	0.958879	2.27696	-0.707335	-0.12226	1.12046	1.26573	2.29428	2.50608	1.12097	1.47143	1.97378	2.36294	2.37253	2.06452	0.518936	0.488504	0.855213	6.03216e-13	uncharacterized protein [Source:EMBL;Acc:AEE30929.1]
AT1G29330	ATERD2	-0.00771618	0.0650692	0.211494	-1.45078	-0.289688	-1.16533	-1.13397	-2.0431	-1.58954	-1.45115	-1.63715	-1.70146	-1.91143	-2.08734	-2.24998	-2.42395	-1.12547	-2.50412	0	2.10594	2.49444	-0.378458	2.67001	2.94331	-0.0616155	3.0234	3.76526	-0.122664	-0.382508	2.87989	0.408011	0.269772	0.430621	-0.155551	0.149467	0.245423	-0.277179	0.915504	-0.339565	-2.03759	-0.798148	-0.361489	9.11032e-14	ER lumen protein retaining receptor [Source:EMBL;Acc:AEE31073.1]
AT1G29410	PAI3	-0.0625088	0.593258	0.0556949	0.196616	-0.0238996	0.168317	0.333241	0.244967	0.455338	0.548536	-0.314714	0.612199	-0.236753	0.0207658	0.183059	0.408598	0.597673	0.740573	-0.0519829	-0.207668	0.0968876	-0.361447	0.159074	0.206694	-0.183872	-0.151887	-0.46346	0.261759	-0.0117669	-0.459364	-0.00352478	0.337942	0.309353	0.341057	0.386626	-0.155612	0.3889	-0.299507	0.236901	0.411333	0.046824	0.373089	1.03334e-08	phosphoribosylanthranilate isomerase 3 [Source:EMBL;Acc:AEE31085.1]
AT1G30135	JAZ8	-0.550647	-0.710708	-0.223469	-1.80152	-0.998617	-0.000927508	-1.22845	-3.13893	-2.22502	-1.6195	-2.53338	-4.09147	-4.09147	0.654254	-1.18885	-2.87407	-1.18364	-2.70048	-1.1575	1.24239	1.20858	-4.09147	2.70409	2.01043	-0.900602	3.44847	4.61651	-0.509247	-1.0018	3.27086	0.275763	1.85486	2.04178	0.454307	0.296434	0.425809	-1.29925	-1.03365	-0.593265	-1.9971	-1.05262	0.120785	1.7148e-15	protein TIFY 5A [Source:EMBL;Acc:AEE31184.1]
AT1G30530	UGT78D1	-0.119766	-0.0405655	0.552573	0.0355597	0.21393	-0.390182	-0.668124	-0.663267	-0.79684	-0.990758	-0.6395	-0.85727	-0.409752	-0.966014	-1.03124	-0.766909	-0.860201	-0.901591	0.0441217	0.568671	0.469121	0.598581	0.853974	1.28708	0.636102	0.99319	0.142041	0.57548	0.499149	0.803382	0.241004	0.187397	0	0.444201	0.61423	0.0117588	0.214308	-0.429295	0.554494	-0.37426	-0.19573	-0.261048	4.25933e-21	flavonol-3-O-glucoside L-rhamnosyltransferase [Source:EMBL;Acc:AEE31240.1]
AT1G31550	AT1G31550	-0.110603	0.00265771	0.531982	-0.802692	-0.387018	-1.17733	-0.829004	-1.09083	-0.714312	-1.07754	-0.753902	-1.13451	-0.834438	-0.741877	-1.05118	-1.38809	-0.215389	-1.01604	-0.842013	0.933701	0.833782	-0.596119	1.05001	2.06752	-0.869928	2.04978	1.81603	-0.447916	-0.77526	1.81098	2.26184	2.08985	2.27506	1.195	2.22802	2.04267	1.53035	2.04809	1.2715	-0.440534	0.527743	1.23073	1.01283e-15	GDSL esterase/lipase [Source:EMBL;Acc:AEE31372.1]
AT1G31710	AT1G31710	0.315784	0.0111232	0.127903	-0.766099	-0.0955127	0.0766455	-0.229552	-0.398747	-2.18082	-0.537338	-0.342962	-0.98147	0.352532	-0.776603	-0.0071516	-0.303806	0.0495925	-0.143639	-0.587235	1.04585	0.768393	-0.521462	0.396957	1.73522	1.11445	2.17034	0.627829	0.950962	-1.18643	1.84979	-1.10151	0.722558	0.379289	0.573131	0.528649	-1.38798	-0.389895	-1.50778	1.76484	0.168771	0.070179	-0.141842	0.000319245	putative copper amine oxidase [Source:EMBL;Acc:AEE31384.1]
AT1G32640	RD22BP1	-0.175982	-0.2187	0.17951	-0.74657	-0.33664	-0.443418	-2.10639	-2.49588	-2.00086	-2.19774	-2.22318	-2.71016	-2.49221	-1.23559	-1.94662	-2.62851	-1.11401	-2.588	-0.874299	0.821524	1.14519	-0.715454	1.22452	1.12189	-0.572976	1.12258	2.1359	-0.543407	-0.636418	1.62562	0.822837	0.149689	0.422461	-0.00497055	0.278678	0.111361	0	0.233931	-0.267184	-1.02974	-0.310013	-0.0237551	2.36393e-16	transcription factor MYC2 [Source:EMBL;Acc:AEE31513.1]
AT1G33030	AT1G33030	0	0	0	0	-0.368211	0.238971	0	0	0	0	0	0	0	0	0	0	0	0	0	0	0	0	0	0	0	0	0	0	0	0	0	0	1.10463	0	0	0	0	0	0	0	0.716912	0	7.71188e-06	O-methyltransferase-like protein [Source:EMBL;Acc:AEE31551.1]
AT1G35580	CINV1	0.052953	0.0758565	0.118492	-0.253178	-0.0230017	0.847386	1.12755	1.07862	0.999834	1.22246	1.03327	1.10914	0.907409	1.03854	0.884954	1.19934	0.974843	0.884293	-0.826961	-0.570612	-0.602161	-0.71915	-0.775642	-0.149465	-0.82617	-0.307117	-0.641348	-0.881395	-1.02012	-0.632654	0	-0.102567	0.142092	0.163486	0.0327024	-0.225668	-0.288463	-0.100355	0.123603	0.76718	0.846591	0.663172	3.69657e-35	cytosolic invertase 1 [Source:EMBL;Acc:AEE31814.1]
AT1G43160	RAP2.6	1.3229	-1.49809	1.06229	-2.78195	-1.39205	-2.88926	-1.86185	-3.8207	-2.90678	-1.5643	-1.34067	-1.71565	-4.77323	0.266824	-1.41118	-4.77323	-0.865402	-4.77323	-3.2543	3.28946	4.58296	-3.60357	5.21618	6.19237	-1.26044	6.42696	7.38216	-0.0582418	-1.8091	6.07017	1.96591	3.64784	4.16951	0.885066	2.30311	2.41894	2.74846	2.24582	2.17349	-2.41583	0.232872	0.682944	2.59859e-07	ethylene-responsive transcription factor RAP2-6 [Source:EMBL;Acc:AEE31950.1]
AT1G44350	ILL6	0.276042	0.160133	0.732041	-1.67536	-0.350914	-1.00754	-2.23999	-2.62379	-1.80478	-1.97008	-1.76076	-2.1096	-3.47295	-1.24832	-2.22158	-2.77078	-0.747557	-2.94412	-3.05421	2.0733	2.76726	-2.42148	3.0455	3.35845	-2.34692	3.41552	4.17823	-1.16444	-1.98943	3.37461	1.07708	0.655006	1.06152	0.2488	0.468676	1.02339	0.525214	1.52151	-0.56916	-1.36042	-0.204179	0.019536	1.94608e-08	IAA-amino acid hydrolase ILR1-like 6 [Source:EMBL;Acc:AEE32032.1]
AT1G44790	AT1G44790	0.144583	0.15206	0.261141	-0.733707	-0.338232	-0.746005	-0.54137	-0.702074	-0.693168	-0.752186	-0.32341	-0.427269	-0.88153	-0.803031	-0.794061	-0.713017	-0.667543	-0.64188	-0.346104	0.848173	1.131	-0.382656	1.11194	1.68721	-0.197842	1.51354	1.91886	-0.215071	-0.303336	1.55185	1.1476	0.903233	0.909313	0.25928	0.733782	0.952386	0.838824	1.4591	0.551824	0.134794	0.24053	0.236407	3.78541e-12	cation transport protein ChaC [Source:EMBL;Acc:AEE32052.1]
AT1G45145	ATTRX5	-0.703686	-0.56388	-0.428389	-1.76353	-1.02536	-1.85461	-0.781445	-1.12388	-0.915514	-1.14254	-1.5928	-2.19655	-1.84814	-0.857386	-1.20128	-2.39711	-1.31154	-1.88979	0	1.53071	1.43719	-1.11111	1.88852	0.905315	-1.13932	1.43941	2.50379	-1.38965	-2.29963	1.20259	1.92922	1.56628	1.93183	0.0110459	0.922888	1.41733	1.12507	1.54397	0.509887	-1.04321	-0.68654	-0.655134	2.79956e-10	thioredoxin H5 [Source:EMBL;Acc:AEE32083.1]
AT1G48440	AT1G48440	0.0743481	-0.0588414	0.214465	-0.608463	-0.0637849	-0.416676	-0.473257	-0.591816	-0.435251	-0.490333	-0.354205	-0.432742	-0.507776	-0.247952	-0.404387	-0.506771	-0.229958	-0.599911	-0.0315304	0.691253	0.712911	-0.116864	0.892281	1.24061	-0.37443	1.16795	1.61944	-0.286183	-0.155647	1.0294	0.511708	0.348742	0.347463	0.0487318	0.315084	0.652742	0.29264	0.839766	0.0771036	-0.0668364	-0.0447111	0.0710278	1.36477e-09	protein B-cell receptor-associated 31-like protein [Source:EMBL;Acc:AEE32292.1]
AT1G49520	AT1G49520	0.0865455	0.188184	0.462143	-0.427346	-0.0681373	0.226437	-0.461144	0.163711	-0.226485	-0.315166	0.0986724	-0.0477881	-0.554412	0.0251002	-0.358021	-0.443581	0.309989	-0.18919	-0.33156	0.145039	0.496102	-0.570984	0.854621	1.41237	-0.794495	1.84253	1.96143	-0.0758762	0.373507	1.42979	0	-0.251063	-0.107569	-0.0251579	-0.301257	-0.236629	-0.426582	0.257264	-0.170919	0.187525	-0.109747	0.261297	2.26333e-08	SWIB complex BAF60b domain-containing protein [Source:EMBL;Acc:AEE32438.1]
AT1G52000	AT1G52000	-0.191097	0.303145	0.346578	-1.27686	-0.129776	-1.64811	-0.615722	-0.884902	0.00258541	-0.877996	-0.452917	-0.740416	-1.44024	-0.712233	-0.649425	-1.0039	0.454257	-1.34282	-0.88742	1.71083	2.30537	-0.943413	1.90582	3.20611	-1.40932	3.14719	4.03164	-0.0957346	-1.0338	3.06844	2.99712	2.35461	2.88582	2.26501	2.17973	3.40347	2.50939	3.86137	2.15663	-0.175116	1.49825	2.25993	6.66201e-10	jacalin-like lectin domain-containing protein [Source:EMBL;Acc:AEE32746.1]
AT1G52030	MBP1.2	-0.231247	0.975133	1.79112	-1.90951	-0.738721	-1.76392	-0.715966	-1.27554	-0.323712	-1.01914	0.0446115	-2.03443	-1.19096	-2.33592	-2.77797	-1.66672	0.0878396	-1.80057	-3.29411	0.558289	0.596594	-0.97749	1.05165	3.15997	-1.21409	2.91219	2.29057	-0.871388	-3.10189	2.23341	3.48517	3.94188	4.17477	2.69665	3.2333	3.45572	3.24855	3.38873	3.32987	-0.0165272	2.02202	2.6699	1.0284e-12	myrosinase-binding protein 2 [Source:EMBL;Acc:AEE32748.1]
AT1G52400	BGL1	0.272814	0.412389	1.08536	-1.60178	-0.35323	-1.91457	-2.05788	-1.75226	-0.49271	-1.33735	-0.39084	-1.75623	-2.41128	-2.09247	-2.15711	-2.70294	-0.0332251	-2.68754	-2.7754	1.74205	1.98314	-0.956963	1.84229	3.32055	-1.55729	3.50762	3.70423	-0.344704	-1.66861	2.86254	4.15298	4.14735	4.18702	3.25522	3.72147	4.45097	3.52093	4.59468	3.31795	0.571144	2.13221	2.98649	4.07228e-14	beta glucosidase 18 [Source:EMBL;Acc:AEE32800.1]
AT1G52410	TSA1	0.183395	0.0696478	0.940009	-1.93458	-0.634781	-1.88359	-1.35637	-1.35215	-0.132235	-1.05476	-0.178684	-1.05713	-1.85346	-1.45601	-1.40879	-2.37193	0.143784	-2.28117	-1.59473	1.20662	1.03768	-1.38453	1.40769	3.44643	-0.623859	3.64731	3.51953	-0.401203	-1.54679	2.68722	3.72201	3.5665	3.83363	2.69794	2.95021	3.56965	3.06001	4.01943	3.00006	0.173614	1.88767	2.36743	4.28985e-13	TSK-associating protein 1 [Source:EMBL;Acc:AEE32802.1]
AT1G52890	ANAC019	0.606636	0.221034	-0.165712	-1.3447	-0.542936	-0.654967	-1.75849	-2.39541	-1.86482	-1.61294	-1.2817	-1.30416	-1.8392	-1.26368	-0.828651	-1.45247	0.240527	-2.05649	-0.706152	2.14909	2.60575	-1.1073	2.46231	2.19654	-1.10977	0.872054	3.63692	-1.29081	-1.84324	2.49915	1.39986	1.38555	2.6328	0.702066	1.3347	1.75263	0.570791	0.0714793	0.385685	-0.89743	-0.0709376	0.0314217	2.97079e-11	NAC domain-containing protein 19 [Source:EMBL;Acc:AEE32864.1]
AT1G53560	AT1G53560	0.0112568	-0.0421435	-0.417593	-0.0242952	0.222496	0.815276	0.473325	0.408248	0.580025	0.574639	0.350039	0.57069	0.130584	0.279809	0.328825	0.25023	0.231565	0.130992	-0.676818	0.239468	0.250022	-0.695247	0.0352049	-0.780066	-0.530204	-1.12867	0.251094	-0.638434	-0.695741	-0.146494	-0.126663	-1.23894	-0.89847	-0.241161	-0.851212	-0.504209	-0.848501	0	-0.964334	0.39007	0.223968	0.0189533	1.45759e-13	Ribosomal protein L18ae family [Source:EMBL;Acc:AEE32959.1]
AT1G54020	AT1G54020	0.0379871	0.311315	2.98831	-2.18754	-0.892612	-1.97057	-1.41841	-4.1074	-0.071023	-2.63543	1.00973	-3.85717	-2.56624	-2.97423	-4.1074	-4.1074	-0.499129	-4.1074	-4.1074	0.502089	-0.266787	-1.22314	1.39572	4.92025	-2.31989	5.17312	4.15178	-1.46531	-2.6027	4.51041	4.19496	3.46	4.35422	2.79026	3.51159	3.0295	3.47839	3.4654	2.63978	-0.875531	1.69698	2.85041	1.50567e-09	GDSL esterase/lipase [Source:EMBL;Acc:AEE33037.1]
AT1G54030	MVP1	-0.183031	-0.0284392	0.292335	-0.661446	-0.422808	-1.35247	-0.535479	-0.506543	-0.401439	-0.667397	-0.598842	-0.726315	-0.500281	-0.830962	-0.658479	-0.801531	-0.441646	-0.831863	-0.123178	0.668911	0.667916	-0.167072	0.73414	1.52359	-0.141178	1.48185	1.90003	-0.156136	-0.0103569	1.42286	2.06805	1.82405	1.88031	1.00367	1.33388	2.16642	1.56105	2.43525	1.01135	-0.221387	0.389892	0.781741	5.09832e-17	GDSL esterase/lipase [Source:EMBL;Acc:AEE33038.1]
AT1G54040	TASTY	-0.133753	0.101902	-0.0854747	-0.034043	-0.0499678	0.255622	-0.396314	-0.358786	-0.40512	-0.636092	-0.366369	-0.559016	-0.386137	-0.273661	-0.621768	-0.29607	-0.209107	-0.470681	-0.178246	0.246999	0.284673	-0.237069	0.106059	0.228012	-0.162767	0.0669002	0.162871	-0.142533	0.00840282	0.0990057	0.321177	0.00200081	-0.00781632	-0.158421	0.0669613	0.256917	-0.0903063	0.210557	-0.148155	0.271497	0.244666	0.222798	2.5928e-11	epithiospecifier protein [Source:EMBL;Acc:AEE33039.1]
AT1G54100	ALDH7B4	-0.112298	-0.697056	-0.314427	-0.419367	-0.44725	-0.852482	-0.080864	-0.280291	-0.219094	-0.232626	-0.408812	-0.275705	-0.267929	0.0248871	0.0921125	-0.965493	-0.40485	-0.871756	0.737187	0.364401	0.369476	-0.0325127	0.541319	0.0189781	-0.236524	0	0.639155	-0.579411	-0.309654	0.033596	-0.0299253	0.288752	0.47413	-0.552441	-0.173403	0.11705	0.0695105	0.620756	-0.417072	-0.958629	-0.651282	-0.674339	1.28918e-05	aldehyde dehydrogenase 7B4 [Source:EMBL;Acc:AEE33049.1]
AT1G54570	AT1G54570	-0.178683	0.239957	0.667897	0.05113	0.0094738	-0.224104	-1.88331	-1.37022	-1.30915	-1.63283	-1.64993	-1.81596	-1.6146	-1.55077	-2.03939	-1.54444	-1.75145	-1.189	-0.35359	-0.531183	-0.214043	0.147381	0.263806	0.493689	-0.122238	0	-0.0595288	0.202305	-0.151004	-0.0796776	0.968267	1.31628	1.44688	1.14433	1.1461	1.46942	0.788263	0.991632	1.0124	0.631395	0.656792	0.831794	1.16295e-37	acyltransferase-like protein [Source:EMBL;Acc:AEE33119.1]
AT1G55020	LOX1	-0.172391	-0.569738	-0.578872	1.14876	0.0706995	-0.0337797	-0.105655	0.0960989	-0.116085	-0.247033	-0.36453	-0.03125	0.106763	-0.281587	0.0670767	-0.548412	-0.63901	-0.629539	1.12412	0.276648	0.339999	0.414794	0.0824957	-0.493134	0.163338	-0.925427	-1.31075	0.966954	0.884347	-0.477871	-0.286654	-1.24003	-1.32396	-0.628043	-1.10074	-0.909759	-0.896789	-0.431773	-0.848018	-0.630315	-0.848312	-0.799292	1.43825e-11	lipoxygenase 1 [Source:EMBL;Acc:AEE33175.1]
AT1G56410	ERD2	-0.148035	0.287255	-0.0404109	-0.651628	-0.430663	0.518595	0.283743	0.285643	0.0672631	0.159956	0.0467691	-0.0141802	-0.147318	-0.374314	0	0.358881	-0.181258	0.16251	0.991485	1.13477	1.03346	0.281277	1.58988	1.16733	-0.0730023	0.962325	1.31578	-0.172577	-0.0285897	0.451388	-2.40328	-1.64947	-1.47765	-1.44175	-2.81287	-2.56778	-2.25604	-2.26728	-1.48842	-1.6338	-1.00828	-1.81388	1.91475e-31	heat shock protein-70 cognate protein [Source:EMBL;Acc:AEE33389.1]
AT1G56650	ATMYB75	-0.769347	0.122228	-0.128549	-0.642698	-0.352537	-2.07222	-2.67092	-3.58239	-3.01175	-3.74861	-3.17955	-4.64495	-3.45454	-3.64422	-3.98682	-4.03837	-3.29327	-3.38726	0.183208	1.3825	1.58401	-0.170287	1.37711	1.55725	-0.162102	1.32627	2.46385	-0.129377	-0.363599	2.1929	0.605536	0.427347	0.606365	-0.268337	0.764623	0.085351	0.419119	0.34775	0.349667	-2.04991	-1.70128	-1.34892	1.53246e-22	transcription factor MYB75 [Source:EMBL;Acc:AEE33419.1]
AT1G59700	ATGSTU16	-0.00406775	-0.0590795	-0.279857	-0.117139	-0.0420907	-0.264657	0.311868	0.0450726	0.101887	0.0752764	0.0300932	0.341254	0.141039	0	0.125593	-0.0940495	0.17593	0.00751305	0.628775	0.670188	0.374276	0.390131	0.561646	-0.118109	-0.0298128	-0.190123	1.04074	-0.0945635	0.230913	0.333037	-0.484455	-1.05566	-0.598528	-1.19703	-0.821019	-0.246861	-0.64146	0.57674	-1.2779	-0.893556	-0.767098	-0.475936	4.74302e-12	glutathione S-transferase TAU 16 [Source:EMBL;Acc:AEE33605.1]
AT1G61120	GES	-0.484142	0.290683	0.784307	-0.144901	-1.06351	-2.73395	-0.749277	-4.66454	-1.50269	-2.22756	-1.35949	-4.78188	-7.20203	-3.36842	-6.29941	-7.20203	-1.59376	-7.20203	-4.1806	2.16136	3.98815	-2.9449	3.20575	4.06099	-4.84124	2.85367	4.02602	-0.786063	-1.77876	4.16856	3.87189	2.25697	3.20316	1.26038	2.12895	2.75215	2.38993	3.46089	0	-2.97016	0.208371	0.410767	3.44949e-08	terpene synthase 04 [Source:EMBL;Acc:AEE33784.1]
AT1G62660	AT1G62660	-0.491457	-0.607881	-0.0168743	-1.04094	-0.328452	-0.562121	-0.632292	-0.977073	-0.531427	-1.05146	-1.2024	-1.36131	-0.945416	-0.92536	-0.768886	-1.75259	-1.0539	-1.65681	-0.810235	0.773113	0.59622	-1.30812	0.882217	0.934376	-0.696074	1.16542	1.37878	-0.935497	-1.22937	0.89018	1.0234	0.577058	0.581531	0.409878	0.20437	0.58239	0.616811	1.08955	0.453547	0.15578	0.335878	-0.0181179	7.92812e-10	beta-fructofuranosidase [Source:EMBL;Acc:AEE33991.1]
AT1G62990	IXR11	0.326899	-0.209962	0.531835	-0.351989	-0.24849	0.532267	0.793493	-0.383536	0.311071	0.697779	1.03916	-0.0352139	-0.23177	-1.33439	-0.781373	-1.01913	-1.42824	-0.530044	0	0.749858	0.0855765	0.453369	0.280588	1.69698	-1.95256	0.496431	0.847961	-0.916369	-1.05376	0.305997	0.162407	0.526756	-0.579357	0.0804234	0.124184	-0.840271	-1.72971	-1.96007	-0.487679	-1.04906	-0.674436	-0.85717	2.32885e-05	homeobox protein knotted-1-like 7 [Source:EMBL;Acc:AEE34034.1]
AT1G63010	AT1G63010	-0.137415	-0.316541	0.121758	-0.414023	-0.156838	-0.580436	-0.59486	-0.60265	-0.653432	-0.713769	-0.737194	-0.812222	-0.573616	-0.616483	-0.581948	-0.879549	-0.921123	-0.920999	0.309385	0.667714	0.725725	0.171221	1.05614	0.84074	0.24213	0.931984	0.947516	0.114264	0.129437	0.635861	0.114964	-0.0159292	0.122395	-0.116884	-0.213676	0.0814762	0	0.442562	-0.191639	-0.661883	-0.47168	-0.356821	2.08273e-19	Major Facilitator Superfamily with SPX domain-containing protein [Source:EMBL;Acc:AEE34040.1]
AT1G64200	VHA-E3	-0.309191	0.0246397	0.352112	-1.54232	-0.113881	-0.363012	-0.971492	-1.03645	-0.775989	-1.34748	-1.03441	-1.32961	-1.06432	-0.931007	-1.31292	-1.37247	-0.609695	-1.25217	-0.709466	2.44104	2.21137	-0.786932	2.83302	2.9532	-0.12787	3.09396	3.28472	-0.264991	-0.671491	2.56033	0.247223	-0.568483	-0.193351	-0.309777	-0.35008	-0.196397	-0.203444	0.386384	-0.519102	-0.690986	-0.404309	-0.329902	1.31191e-07	V-type proton ATPase subunit E3 [Source:EMBL;Acc:AEE34209.1]
AT1G65890	AAE12	-0.354292	-2.56196	1.32681	-2.91738	-0.967503	-2.46589	-3.03854	-1.19003	-1.27612	-1.25556	-2.16944	-3.14256	0.273063	-0.00940061	0.487307	-3.14256	-0.649773	-3.14256	-3.14256	0.85025	0.591131	-0.165545	-0.0415411	2.48633	-0.144347	3.72128	4.28492	-1.08544	-3.14256	3.33773	-0.552944	1.84077	0.54703	-1.05622	0.301918	-0.313347	0.649653	0.70375	1.65519	-0.785167	-2.42565	-1.17824	1.78623e-08	acyl activating enzyme 12 [Source:EMBL;Acc:AEE34437.1]
AT1G66100	AT1G66100	0.12705	0.993304	0.221029	-0.250207	-0.0755714	0.279343	-0.187294	-0.204641	-0.0185623	-0.0659075	0.128375	-0.091815	-0.18955	-0.840103	-0.797899	0.337603	0.598131	0.216626	-1.2159	0.656705	0.839479	-0.909771	0.87253	0.980611	-0.672143	1.0387	0.924759	-0.135008	-0.223964	0.899671	1.23419	0.787621	0.784009	0.469522	1.13299	0.976597	0.401072	0.966534	0.458053	0.776461	0.947959	0.939269	1.08814e-08	thionin [Source:EMBL;Acc:AEE34462.1]
AT1G66370	AtMYB113	0	0	0.855403	-1.76688	0.130366	0	0	0	0	0	0	0	0	0	0	0	0	0	0	0.0859241	1.61822	0	0.293669	3.97668	0	3.67622	3.48888	0	0	1.86446	0	0	1.68959	0	2.08069	0	0	0	0	0	0	0	0.0067607	transcription factor MYB113 [Source:EMBL;Acc:AEE34501.1]
AT1G67560	LOX6	0.0314147	-0.104158	0.0219796	-0.476533	-0.399607	-0.126178	-0.254906	-0.275582	0.0653381	-0.105216	-0.221151	-0.0445385	-0.0705662	-0.0870743	-0.0666332	-0.152154	-0.0997372	-0.284856	-0.22024	0.0928087	0.0592508	-0.613933	0.130946	0.480745	-0.466906	0.586701	0.5384	-0.551907	-0.571061	0.351563	0.53242	0.506748	0.357352	0.0270195	-0.106629	0.277308	-0.0965929	0.457274	-0.226717	-0.139723	-0.039711	-0.065136	0.000474106	lipoxygenase 6 [Source:EMBL;Acc:AEE34664.1]
AT1G69360	AT1G69360	0.00881195	0.171682	0.356751	-0.308814	-0.275738	-0.489136	-0.0753875	-0.304483	-0.0445404	-0.0239873	-0.25383	-0.120158	-0.508729	0.207161	-0.00837421	-0.283044	0.770575	-0.282426	-1.14867	-0.0266995	0.420581	-1.11805	0.681118	0.75239	-2.06578	0.512064	1.6009	-0.852189	-0.936782	0.909711	1.13903	0.764698	0.942826	0.32241	0.650189	1.04674	0.500923	1.10937	0.508906	-0.406975	0.419473	0.63929	3.65721e-06	uncharacterized protein [Source:EMBL;Acc:AEE34915.1]
AT1G69370	CM3	-0.109376	-0.0273646	0.37775	-0.910463	0.0171843	0.0582015	-0.636175	-0.99427	-0.392724	-0.582329	-0.952885	-0.816082	-0.899267	-0.25746	-0.936581	-0.855	-0.0592041	-1.2612	-1.62791	0.537806	1.03289	-1.92325	1.19964	1.79965	-1.51279	1.77791	2.49442	-0.723811	-1.12624	1.8782	0.982368	0.321281	0.688661	0.426031	0.814607	0.803226	0.00506401	0.849353	-0.259108	-0.273601	0.212217	0.831297	1.34238e-07	chorismate mutase 3 [Source:EMBL;Acc:AEE34916.1]
AT1G69480	AT1G69480	-0.517068	-1.13963	-0.611152	-0.360145	-0.89344	-1.96785	-0.444212	-0.828401	-0.0981932	-1.41749	-0.807805	-0.696715	-1.33081	-0.779011	-0.645036	-1.69646	-2.22674	-2.25054	1.13727	0.351287	0.728474	0.074625	0.0766387	0.232309	0.872282	-0.22652	0.288088	0.0564146	0	-0.202999	-4.52223	-1.67871	-1.25885	-3.10438	-4.56045	-2.47527	-2.33825	-2.70611	-1.69938	-5.30449	-4.00262	-3.34017	3.35033e-22	phosphate transporter PHO1-10 [Source:EMBL;Acc:AEE34930.1]
AT1G70700	JAZ9	0.0250459	-0.267047	0.336512	-0.606818	-0.0795673	0.097901	-2.21416	-2.71295	-2.11478	-2.24249	-2.19511	-2.52915	-2.6443	-1.1891	-1.54183	-2.68681	-0.946184	-2.54337	-0.47233	1.21368	1.51974	-0.0991516	1.79609	1.57369	-0.475502	1.84579	2.62725	0.118884	0.0149784	2.04323	0.273455	0	0.390172	-0.176073	0.287674	0.313324	-0.271543	0.380044	-0.602795	-0.725671	-0.0129566	0.538036	3.28271e-18	protein TIFY 7 [Source:EMBL;Acc:AEE35102.1]
AT1G70810	AT1G70810	-0.452958	-0.0438594	-0.112817	-0.665419	-0.334265	-1.12262	-1.30489	-1.44494	-0.905522	-1.43339	-2.00756	-1.57328	-1.51288	-1.03809	-1.11949	-1.67214	-0.733894	-1.39601	-0.278608	0.441291	0.649878	-0.600221	0.767582	0.306748	-0.550051	0.908909	1.69562	-0.69085	-0.137101	0.886171	1.29161	1.09	1.16263	0.125147	1.0025	1.41379	0.982652	1.85507	0.508454	-0.47231	0.0644541	0.386181	5.96651e-16	calcium-dependent lipid-binding domain [Source:EMBL;Acc:AEE35119.1]
AT1G72140	AT1G72140	-0.974335	0.0605387	-0.0804527	-2.27302	-1.97635	-1.24039	-0.774608	0.0738989	0.987819	-0.878631	-0.878631	-0.878631	-0.878631	0.839496	0.0239844	1.92373	-0.878631	-0.878631	-0.878631	1.20729	-0.878631	-0.878631	0	0.0873034	1.63416	3.42882	3.34722	-0.878631	-0.878631	3.34839	2.07356	3.13947	2.39593	0.885781	1.67277	-0.878631	3.30061	3.04168	1.24106	0.893804	2.29771	0.670653	2.75313e-07	putative peptide/nitrate transporter [Source:EMBL;Acc:AEE35280.1]
AT1G72180	AT1G72180	-0.0829233	0.43429	0.567885	-0.607936	-0.169809	0.0504398	-0.324244	-0.412239	-0.188068	-0.335739	-0.57194	-0.265641	-0.744303	-0.305386	-0.518362	-0.123151	0.295614	-0.437643	-1.26409	0.390517	1.00706	-1.09252	1.2619	1.66775	-1.12689	1.74494	2.34583	-0.431179	-0.306796	1.87805	0.925492	0.525985	0.526273	0.567842	0.152639	0.747843	0.225655	0.937257	-0.283298	0	0.455539	0.575395	1.48432e-10	leucine-rich receptor-like protein kinase [Source:EMBL;Acc:AEE35286.1]
AT1G72260	THI2.1	0.895286	0	0.460324	-0.783774	-0.363584	-1.94666	0	1.53749	0	0	2.97313	1.25023	0	0	0	0	0	0	0	0	0	0	0	1.38097	0	1.03236	1.31896	0	0	0	4.42612	4.26964	4.77706	3.34938	4.32901	4.70369	1.67674	3.80784	2.90468	0	0	2.54928	1.2743e-15	thionin 2.1 [Source:EMBL;Acc:AEE35295.1]
AT1G72450	JAZ6	0.217354	-0.0638787	0.468475	-0.943388	-0.216578	0.183015	-1.14861	-1.30236	-1.18468	-0.979935	-0.848021	-1.15563	-1.61822	-0.124203	-0.917091	-1.33047	-0.000999451	-1.51968	-0.922091	1.29088	1.72301	-0.57066	1.99548	2.0724	-0.817475	2.22995	3.39677	-0.238961	-0.435973	2.65401	0.6436	0.588191	0.759005	0.138021	0.804735	0.398306	-0.287469	-0.186185	-0.719124	-0.950581	-0.186283	0.493132	9.52977e-17	protein TIFY 11B [Source:EMBL;Acc:AEE35326.1]
AT1G72520	LOX4	-0.365586	-0.64861	0.444894	-1.69307	-1.36188	-2.10788	-2.17435	-2.41998	-1.81507	-2.40966	-2.33059	-2.76591	-2.91142	-1.50982	-2.13395	-3.58882	-1.53109	-3.3811	-1.55032	1.6325	2.50855	-1.42493	3.2843	2.06605	-1.36532	2.53886	4.24415	-1.1433	-1.58575	3.06753	1.21446	1.18962	0.913515	-0.677424	-0.0906286	0	0.583231	0.897245	-0.898233	-2.88629	-1.80185	-1.05326	2.32715e-15	lipoxygenase 4 [Source:EMBL;Acc:AEE35334.1]
AT1G72920	AT1G72920	0.114228	0.167545	0.573796	-0.666921	-0.0399876	-0.0806042	-0.0121341	-0.214365	-0.208004	-0.0186424	0.0749731	-0.14815	-0.202728	0.0929518	0.361696	0.078578	0.522396	0.15358	-2.44657	-1.5257	-1.96956	-1.23591	-1.80699	-1.17754	0.249179	-0.531226	-0.81133	-1.17261	-1.02236	-0.899171	-0.952117	-0.231638	-0.558653	-0.717927	-0.804254	-0.340189	-0.148286	-0.382311	0.28886	-0.674822	-0.424558	0.61583	6.75473e-17	Toll-Interleukin-Resistance domain-containing protein [Source:EMBL;Acc:AEE35391.1]
AT1G72940	AT1G72940	-0.205013	0.318151	0.21495	-0.338077	0.0401055	-0.411417	-0.13603	0.0896568	0.061245	-0.312294	-0.0167141	-0.27116	-0.370656	-0.0424347	-0.227345	-0.0447149	0.28237	0.0763626	-0.952106	-0.44349	-0.643294	-1.00613	-0.182401	-0.205508	-0.00966835	0.158002	0.297449	-0.356997	-0.447353	0.235901	-1.04028	-0.464543	-0.333724	-0.607294	-0.634899	-0.476041	-0.58121	-0.248408	-0.194228	-1.05036	-1.12026	-0.0874782	3.46619e-16	Toll-Interleukin-Resistance domain-containing protein [Source:EMBL;Acc:AEE35394.1]
AT1G73500	ATMKK9	0.180239	-1.3288	0.00418076	-1.19022	-0.142346	-0.0836622	-1.1216	-1.64614	-1.59687	-0.711669	-1.94157	-1.17066	0.465707	1.46174	1.22963	-0.804218	-0.137764	0.112663	-1.95159	0.0483685	0.545506	-1.80516	1.06153	-0.601542	-1.00022	0.0569053	2.13419	-1.51809	-1.35229	0.490588	-0.840252	0.703703	0.813628	-0.858106	0.462562	0.645584	-0.208812	-0.5647	0.345167	-0.862155	-0.246443	0.429267	8.56576e-12	MAP kinase kinase 9 [Source:EMBL;Acc:AEE35470.1]
AT1G74010	AT1G74010	0.305568	0	0.692351	0.655065	-0.874043	-0.963598	-0.97979	0.546788	0.708635	-0.196811	0.959701	0.429446	-2.40574	-2.40574	-2.40574	-2.40574	-2.40574	-2.40574	-0.66442	0.265145	1.27137	0.223354	1.13585	1.58994	-2.40574	-2.40574	-1.08679	-1.34862	-2.40574	-0.178717	2.13141	3.56445	4.47368	3.24131	3.14566	1.16044	1.93396	0	2.6958	-2.40574	2.19381	1.9509	4.43872e-12	strictosidine synthase [Source:EMBL;Acc:AEE35537.1]
AT1G74020	SS2	-0.122509	-0.485297	0.277222	0.864924	-0.335464	-0.059893	-0.155039	-0.617613	0.176753	-0.281862	0.152184	-0.83375	-0.864745	-1.1259	-0.555756	-0.973495	-1.17615	-1.85265	0.146973	0.692844	-0.0396652	-0.0663147	0.848594	0.849537	-0.614247	0.0770173	1.09438	0.624587	0.861295	1.66604	0.45165	0.821914	0.935767	0.319338	0.40966	0.47394	-0.340121	0.836339	-0.956068	-0.811467	-0.0534034	0.225341	3.30351e-10	strictosidine synthase 1 [Source:EMBL;Acc:AEE35538.1]
AT1G74100	ATSOT16	-0.0569423	-0.0914586	0.344581	-0.803149	-0.317786	-1.05337	-0.999146	-1.04957	-0.995122	-1.03691	-0.933414	-1.24434	-0.802735	-0.733275	-0.951417	-1.07896	-0.5313	-1.15154	-0.953208	0.411981	0.552638	-0.771832	0.692248	1.12474	-0.508342	1.2513	1.78189	-0.432011	-0.602306	1.14972	0.645841	0.420861	0.420166	0.113461	0.176706	0.243343	0.367612	0.719068	0.02847	-1.19149	-0.652999	-0.20047	1.66995e-15	sulfotransferase 16 [Source:EMBL;Acc:AEE35550.1]
AT1G74430	MYB95	-0.235026	0.578157	0.742425	-1.26059	-0.280647	0.420644	-1.49358	-1.57443	-1.07086	-1.40944	-1.86913	-1.56537	-2.18459	-0.94384	-1.14202	-1.35577	0.115572	-1.29578	-0.679127	1.50789	2.27445	-0.466393	3.06385	2.73303	-0.499062	3.105	4.41956	0.0227451	-0.369987	3.59096	0.14186	0.210652	0.480583	-0.658762	0.61513	0.0347857	-0.653453	-0.323339	-1.15607	-0.712952	-0.157976	0	3.3382e-17	myb domain protein 95 [Source:EMBL;Acc:AEE35591.1]
AT1G74950	TIFY10B	0.0661582	-0.163051	0.432049	-1.21746	-0.330651	-0.221768	-1.79538	-1.97293	-1.56759	-1.55736	-1.62149	-1.95857	-2.07631	-0.479772	-1.17987	-1.78548	-0.489824	-1.94979	-1.51653	1.27698	1.83182	-1.50901	2.33505	2.06237	-1.26368	2.37294	3.61263	-0.654885	-1.12238	2.84678	0.642792	0.653973	0.846066	-0.0250349	0.667682	0.508229	-0.134905	0.382162	-0.578678	-1.11407	-0.168089	0.285437	5.99575e-13	protein TIFY 10B [Source:EMBL;Acc:AEE35654.1]
AT1G75190	AT1G75190	0.757182	-0.283075	-0.762484	1.00153	0.62561	0.860171	0.274099	-0.199322	0	0.542506	0.576161	1.22766	0.711236	0.888203	0.998691	0.972434	0.800372	-0.0239029	-1.04796	0.393504	-0.118596	-1.39723	-0.536255	-1.12702	-1.63906	-2.3469	-1.24793	-0.187835	-1.64715	-0.394312	1.35833	1.64386	1.08206	2.37411	1.45017	2.1368	1.79791	2.06124	2.1537	3.06353	2.59325	2.93659	2.5507e-18	uncharacterized protein [Source:EMBL;Acc:AEE35686.1]
AT1G75220	AT1G75220	0.0183401	0.278932	0.155186	-0.635357	-0.110788	0.0534687	-0.656806	-0.70664	-0.563169	-0.519491	-0.701347	-0.650757	-0.978823	-0.611065	-0.88283	-0.458177	-0.385077	-0.792669	-1.37988	0.309822	0.556702	-1.54867	0.672029	0.828838	-1.61694	0.922233	1.40884	-1.00902	-1.07765	0.894734	0.860336	0.0885344	0.274179	0.270041	0	0.620645	0.181908	1.36566	-0.479379	0.22953	0.474977	0.524084	1.9719e-07	sugar transporter ERD6-like 6 [Source:EMBL;Acc:AEE35689.1]
AT1G75300	AT1G75300	0.0229867	0.147821	0.0312783	-0.60506	-0.456302	-0.729699	-0.454764	-0.906026	-0.143924	-0.261152	-0.749341	-0.425261	-0.499711	-0.70997	-0.174075	-0.622649	0.139874	-0.457517	0.0545764	0.541948	0.566224	0.101547	0.614754	0.540283	0.193692	0.69576	1.57777	-0.0520148	-0.209816	0.913868	0.44132	0.0595322	0.614343	-0.407352	0.0268726	0.126769	0.00247622	0.709103	-0.136317	-0.747409	-0.310684	-0.555742	5.2321e-07	NmrA-like negative transcriptional regulator-like protein [Source:EMBL;Acc:AEE35699.1]
AT1G75960	AT1G75960	-0.0740392	0.0538166	0.84231	-1.34265	-0.163295	1.50688	-0.611537	-0.915033	-0.496043	-0.493573	-1.18394	-0.567214	-1.4322	0.666912	-0.0786042	-0.319521	-0.0383434	-0.324576	-1.69259	0.600232	0.790092	-1.04185	1.47974	1.78678	-0.551169	2.60953	3.05446	-0.497279	-0.679338	2.26149	0.146433	1.44175	0.671108	0.802768	0.87648	0.0901513	0	-0.392324	0.0150862	1.25136	1.36529	1.52675	8.24381e-20	AMP-dependent synthetase and ligase family protein [Source:EMBL;Acc:AEE35781.1]
AT1G76410	ATL8	0.587793	-0.176251	-0.206416	0.0948551	0.0746766	0.736835	0.28387	-0.452586	0.783262	1.28924	0.506609	0.582075	1.39238	0.843526	0	0.227318	1.04703	0.432805	-0.0607429	-1.0968	-1.14947	-1.82041	-2.11145	1.0056	-0.339784	0.477841	-0.211691	0.459365	-0.315455	0.0670216	0.251619	0.390591	1.24384	0.72853	0.397821	0.983725	0.909054	0.193271	0.714572	0.91164	2.01224	1.10353	2.13873e-09	RING-H2 finger protein ATL8 [Source:EMBL;Acc:AEE35838.1]
AT1G76590	AT1G76590	-0.255642	-1.12687	0.0448214	-0.536697	0.00114107	0.2226	-2.68478	-3.01396	-2.68278	-3.13505	-3.04893	-2.96447	-2.5267	-1.54904	-2.03198	-3.41234	-2.82882	-3.24715	0.27048	0.953159	1.25175	0	1.91188	0.697969	0.111467	0.891212	2.56079	0.171126	0.163754	1.6185	0.378456	0.42632	0.939443	-0.0822673	0.778662	1.05125	0.345252	0.318751	0.0385847	0.226583	0.302995	0.840812	1.41449e-24	PLATZ transcription factor domain-containing protein [Source:EMBL;Acc:AEE35862.1]
AT1G76640	AT1G76640	-0.707112	0	0.978582	-2.30137	-1.57778	-0.304064	-2.16659	-2.27061	1.30479	-2.27061	-0.712524	-2.27061	-2.27061	-2.27061	-2.27061	-2.27061	-2.27061	-2.27061	-2.27061	1.63843	2.17073	-2.27061	2.75725	3.98766	-2.27061	3.40801	4.88924	-2.27061	-2.27061	3.66375	4.50528	3.6854	5.54686	1.91748	4.77885	2.30785	1.82117	0.346154	-1.47285	-2.27061	0.422993	1.6299	4.81973e-08	calcium-binding protein CML39 [Source:EMBL;Acc:AEE35868.1]
AT1G76790	AT1G76790	-0.289479	-1.11958	0.579334	-1.17182	-0.645972	-2.60987	-5.02033	-4.49375	-2.72185	-3.38935	-2.51896	-7.19606	-4.32016	-3.72816	-4.22174	-7.22889	-1.75965	-6.64026	-2.65433	-0.215745	0.234432	-3.41864	0.0628262	2.45816	-2.93151	2.30336	3.2043	-1.3207	-2.19192	2.57331	4.68686	4.29296	4.9057	3.21963	3.94856	4.77941	4.15392	5.10616	3.17547	-0.00805521	1.96967	2.64433	1.82367e-18	O-methyltransferase-like protein [Source:EMBL;Acc:AEE35889.1]
AT1G77280	AT1G77280	-0.304942	-0.840092	-0.194529	-0.532102	-0.200415	-1.71364	-0.48187	-0.91828	-0.633456	-1.12712	-0.523172	-1.29814	-0.240069	-0.804294	-0.334464	-1.27883	-1.33786	-1.28241	0.401658	1.19537	1.23416	0.264691	0.797518	1.18539	0.617208	0.974368	1.453	0.247884	0.228034	0.97235	0.405576	0.132433	0.255874	-0.519943	0.214983	0.497598	0.390855	1.06164	0	-1.58743	-1.2562	-0.844781	3.41501e-22	adenine nucleotide alpha hydrolases-domain containing protein kinase [Source:EMBL;Acc:AEE35957.1]
AT1G77420	AT1G77420	-0.09251	-0.000584125	0.281592	-1.22629	-0.499608	-1.31303	-0.672485	-0.773844	-0.446596	-0.569875	-0.76788	-0.8327	-0.683532	-0.822062	-0.637042	-0.934243	-0.371917	-0.838228	-0.415352	0.853772	1.29581	-0.715035	1.46507	1.82897	-0.461799	1.61343	2.48374	-0.667616	-1.03487	1.65899	1.42599	1.13649	1.37093	0.358734	0.572341	1.50351	1.10759	1.91924	0.432573	-0.560166	-0.125182	0.205674	3.01536e-08	alpha/beta-hydrolase-like protein [Source:EMBL;Acc:AEE35976.1]
AT1G78490	CYP708A3	-0.552688	-0.295738	0.00782549	-0.875555	-0.474594	-0.558249	-0.963274	-0.795372	-1.03852	-1.47795	-1.18195	-1.79533	-0.806629	-1.1617	-1.27504	-1.38389	-1.34806	-1.39862	-0.274679	1.94631	1.4788	-0.39539	1.68662	1.88267	0.213668	2.29667	2.22563	0.193964	-0.162469	2.07781	0.797496	1.07513	0.723322	0.313698	0.533343	0.325128	0.531473	0.294054	0.618317	-0.119298	-0.173724	0.0621185	9.33478e-15	cytochrome P450, family 708, subfamily A, polypeptide 3 [Source:EMBL;Acc:AEE36112.1]
AT1G78660	GGH1	0.0259988	-0.0496626	0.17421	-0.834884	-0.410814	-0.852175	-0.667373	-0.563899	-0.49411	-0.606118	-0.437278	-0.60399	-0.657198	-0.57372	-0.532531	-0.707673	-0.388721	-0.816043	-0.171853	0.815338	0.877581	-0.364476	0.969802	1.43837	-0.240325	1.62026	1.90523	-0.23506	-0.25311	1.26869	1.36325	1.05675	1.23313	0.492809	0.774331	1.15354	0.706512	1.62278	0.419792	-0.246002	0.26443	0.174136	2.76954e-11	gamma-glutamyl hydrolase 1 [Source:EMBL;Acc:AEE36134.1]
AT1G79310	AtMC7	0.530902	-0.696454	-0.775678	-2.05589	-0.731289	-1.98868	-3.42928	-3.42928	-2.56283	-1.22035	-3.42928	-3.17905	-2.47308	-2.29611	-3.42928	-3.42928	-3.42928	-3.42928	-1.17338	2.0142	2.67007	-3.25961	2.21017	2.2333	-1.65345	2.60746	4.35171	-0.564796	-3.42928	3.13211	2.24126	0.720067	1.67536	-0.49494	1.22166	1.7161	1.52048	2.42141	0.175838	-2.07188	-0.0119252	0.235485	2.40721e-09	metacaspase 7 [Source:EMBL;Acc:AEE36229.1]
AT2G01180	ATPAP1	0.19494	0.171683	-0.266857	0.174268	-0.338115	0.587296	0.0125999	0.0899253	0.318059	0.342474	0.349308	0.313621	-0.0745306	-0.0513682	0.0108647	0.0328631	0.367153	0	-0.477976	-1.09861	-1.17552	-0.462327	-1.21279	-1.87756	-1.45762	-1.33227	-1.685	-1.20141	-1.00176	-1.74892	-0.270238	-0.270884	-0.5774	-0.835158	-0.325013	-0.972699	-1.16676	-1.58615	-1.02688	-0.639508	-0.626318	-0.752062	1.29705e-26	Lipid phosphate phosphatase 1 [Source:EMBL;Acc:AEC05411.1]
AT2G03980	AT2G03980	-0.158422	0.303576	0.16311	-0.577226	-0.210026	-0.717137	-0.828542	-0.776953	-0.672565	-1.01421	-0.86967	-0.869442	-0.961949	-0.898838	-1.06755	-0.697549	-0.543926	-0.776131	-0.38389	0.870084	1.10319	-0.234545	0.857411	1.45585	-0.718531	1.55777	2.48721	-0.0553865	-0.0115032	1.66167	1.56113	0.498909	1.23398	0.517883	0.763756	1.38231	0.520851	1.86763	0.0539751	-0.28882	0.28814	0.291721	6.25176e-11	GDSL esterase/lipase [Source:EMBL;Acc:AEC05775.1]
AT2G04400	AT2G04400	-0.212181	-0.0330375	0.533059	-0.650597	-0.398593	-1.24408	-0.574122	-0.566402	-0.604097	-0.907582	-0.652995	-0.820588	-0.554378	-0.747779	-0.777406	-0.841492	-0.653106	-0.684077	-0.394931	0.48274	0.662493	-0.394996	0.900043	1.84443	-0.51995	1.72087	1.66253	-0.202738	-0.26391	1.37831	1.45651	1.74386	1.55384	0.930261	1.15346	1.47471	1.31834	1.6576	1.05884	-0.274715	0.0262403	0.551017	1.11792e-15	indole-3-glycerol phosphate synthase [Source:EMBL;Acc:AEC05831.1]
AT2G06050	OPR3	-0.306723	-0.334916	0.106712	-1.50354	-0.684689	-1.70946	-2.43395	-2.80349	-2.2938	-2.65439	-2.58959	-3.20742	-3.57396	-1.22306	-2.49818	-3.64054	-1.31471	-3.3447	-1.65811	2.24982	2.80123	-1.6224	2.95795	2.37753	-1.77115	2.62068	3.82855	-1.19165	-1.55775	2.91687	1.53999	0.98212	0.923816	-0.00587654	0.425586	0.972147	0.935452	2.03184	-0.0704203	-1.69331	-0.538177	0	6.06652e-13	12-oxophytodienoate reductase 3 [Source:EMBL;Acc:AEC06000.1]
AT2G06255	ELF4-L3	-0.114006	0.443394	0.817943	-0.821847	0.0623493	-0.884015	-3.03495	-3.03495	0.0014236	-0.340594	-3.03495	-3.03495	-0.493792	-2.42645	-0.132336	-0.495627	-0.319767	-0.907002	-1.51602	0.675463	1.80566	-0.865287	1.25872	3.0255	-0.844088	2.24323	3.48631	-0.655897	0.277102	2.7987	1.3019	0.967207	1.82457	1.25302	1.09257	1.93513	1.81171	2.23296	-0.0672662	-1.26252	1.14139	1.44648	6.49307e-07	protein ELF4-like 3 [Source:EMBL;Acc:AEC06006.1]
AT2G14750	APK	-0.412426	-0.10014	0.162355	-0.703901	-0.271332	-1.15166	-0.420127	-0.432045	-0.252954	-0.647239	-0.793909	-0.901257	-0.548099	-0.327224	-0.2814	-0.867353	-0.0627165	-0.527072	-0.292219	0.602675	0.851216	-0.380665	0.84089	1.18851	-0.475834	1.24306	2.09801	-0.282905	-0.320794	1.35723	1.33157	0.859958	1.0906	0.429107	0.831043	1.20798	0.885959	1.8345	0.462442	-0.659626	-0.0745316	0.462093	2.08936e-10	Adenylyl-sulfate kinase 1 [Source:EMBL;Acc:AEC06330.1]
AT2G15760	AT2G15760	-0.826408	0.381907	1.00992	-1.27996	-0.614304	-1.39299	-0.486946	-0.638439	-1.04645	-1.21854	-0.769846	-2.66267	-1.25626	-1.77973	-2.42532	-1.6955	-1.09818	-1.52191	-0.97893	1.34295	2.07455	0.163658	3.10869	2.196	-0.400106	3.17128	3.75921	-0.155331	-0.0862711	2.93211	2.03929	1.99829	2.07438	0.436478	2.38573	1.44684	0.702443	-0.0665827	-0.0276744	-2.5555	-0.38863	-0.626647	1.41827e-16	uncharacterized protein [Source:EMBL;Acc:AEC06435.1]
AT2G18210	AT2G18210	-0.610564	-3.45901	0.470062	0.353013	0.437038	-1.31455	-0.149353	0.692201	1.00539	0.0930581	-1.28025	0.90374	1.91227	2.71268	3.09218	-0.714052	-3.25338	1.30753	-0.149484	-2.16745	-3.22012	-1.08371	0.210217	-3.25338	-2.06251	-3.03338	-1.93442	-1.61129	-1.16372	-3.19628	0.336244	1.4168	-0.826816	0.211476	0.812594	1.21327	1.14546	1.5323	0.866312	-0.895978	-0.214536	0.710946	3.60925e-08	uncharacterized protein [Source:EMBL;Acc:AEC06740.1]
AT2G20340	AT2G20340	-0.20286	-0.322489	0.332588	-1.32953	-0.497418	-2.04365	-1.36383	-1.60288	-1.34206	-1.54659	-1.65543	-1.71532	-1.85721	-1.25027	-1.33744	-1.97528	-1.59365	-1.84345	-0.981746	1.77197	2.48983	-0.98828	2.43413	2.83197	-1.26338	3.0287	3.95561	-0.433834	-0.74758	2.91377	1.69058	0.638512	0.948533	0.205345	0.356729	1.2233	1.61753	2.51993	0.515708	-1.05347	-0.425938	0.00161362	1.95943e-10	Tyrosine decarboxylase 1 [Source:EMBL;Acc:AEC06995.1]
AT2G22200	AT2G22200	0.0142419	-0.289438	0.280736	-0.978825	-0.389561	-0.551724	-0.685975	-1.33223	0	-0.528068	-0.538408	-0.909006	-0.466069	-0.377621	-0.579644	-0.917989	-0.135925	-1.23773	-0.120928	1.10413	1.79368	-0.052577	1.18204	2.48963	0.0376301	2.15806	3.00776	-0.227636	0.0384884	2.45612	0.352768	0.284174	0.911954	-0.57379	0.646587	0.307416	0.185527	-0.445367	0.106677	-1.18516	-0.554794	-0.0683775	1.78851e-07	ethylene-responsive transcription factor ERF056 [Source:EMBL;Acc:AEC07277.1]
AT2G22240	ATIPS2	-0.260026	-0.216367	-0.0560873	-0.480372	0.343315	0.161726	-0.093853	-0.285028	-0.262032	-0.470663	-0.576145	-0.374183	-0.281007	-0.32411	0.38551	-0.224927	-0.216532	-0.427248	1.3761	1.40682	1.13454	1.01276	1.69614	1.04029	0.820697	0.954584	1.34773	0.510359	0.344048	0.827483	-1.25194	-1.92736	-1.54231	-1.36443	-1.53316	-0.794067	-1.63001	-0.955879	-2.04055	-1.35847	-1.41769	-1.3651	3.49807e-28	inositol-3-phosphate synthase isozyme 2 [Source:EMBL;Acc:AEC07281.1]
AT2G22330	CYP79B3	-0.292673	-0.519243	0.395492	-0.670131	-0.252597	-1.20783	-1.32607	-1.83149	-1.32954	-1.3498	-1.90181	-2.1135	-1.34503	-0.625433	-1.3642	-2.14241	-0.664161	-2.08582	-1.77947	1.00299	1.12997	-1.49574	1.37454	1.66116	-1.30772	1.57095	2.00659	-0.632097	-0.86783	1.75936	1.42267	1.13303	1.27665	0.961481	0.917832	1.19525	1.32976	1.49863	0.938803	-0.486302	0	0.630025	1.1873e-13	tryptophan N-hydroxylase 2 [Source:EMBL;Acc:AEC07294.1]
AT2G22770	NAI1	0.850982	0.605994	0.965863	-1.26471	-0.581912	0.406097	-2.22725	-3.04617	-1.8274	-1.91376	-1.25761	-1.37651	-2.45754	-0.998803	-1.07809	-1.16833	-0.112245	-1.43588	-2.56723	1.97462	2.59854	-2.01703	3.00811	3.91242	-1.85091	3.94105	4.48946	-0.12817	-0.881026	3.79467	2.06035	1.22791	1.62869	0.47591	1.15772	1.53758	0.480101	1.25796	-1.00537	0.0289731	0.800674	1.12133	3.36921e-10	transcription factor NAI1 [Source:EMBL;Acc:AEC07352.1]
AT2G22930	AT2G22930	-1.60098	0.226023	-0.604582	0.272194	-0.375429	-1.89577	0.712707	0.146176	-0.387364	-2.71325	-1.15516	-0.463019	-2.71325	-0.995118	-1.4887	-2.71325	-0.220453	-1.5853	0.220722	-0.0423584	0.469237	-0.221653	-0.612221	-0.332273	-0.715027	-0.323329	1.12927	-0.656119	0.250885	1.31273	0.238946	0	1.14627	-0.489401	0.278725	0.46961	0.626461	2.70532	-0.74556	-1.94081	0.00366712	-1.16396	1.18229e-05	glycosyl transferase domain-containing protein [Source:EMBL;Acc:AEC07376.1]
AT2G23150	ATNRAMP3	-0.0527926	0.18086	0.469134	0.175579	0.0522645	-0.26251	-0.543654	-0.690739	-0.465976	-0.959429	-0.115516	-0.783802	-0.50257	-0.429039	-0.580923	-0.330551	-0.0327172	-0.606681	-0.838215	0.314411	0.514319	-0.680032	0.707192	1.37076	-0.239107	1.50239	1.37536	0.520946	0.659453	1.98497	0.0747414	0.305822	0.674761	0.428626	0.296578	0.486914	0.189187	0.54147	0	-0.0448546	-0.228665	0.216648	3.2835e-12	metal transporter Nramp3 [Source:EMBL;Acc:AEC07422.1]
AT2G23560	ATMES7	0.850797	-0.0366146	1.17553	-1.64035	-0.427938	-1.19265	-0.185463	-0.873999	-0.529246	-0.000748634	0.479549	0.484884	-0.0465622	-0.719134	-1.2327	-0.348737	-0.149928	-1.60957	-0.966131	0.22937	0.264472	-1.62044	0.960813	3.71394	-1.10116	4.02742	3.44605	-0.733978	-0.899216	3.08445	2.95638	1.99076	2.49738	1.843	1.78956	2.52815	2.75747	3.36196	1.62944	1.55113	1.53178	1.08802	2.70375e-09	methyl esterase 7 [Source:EMBL;Acc:AEC07466.1]
AT2G24850	TAT3	-1.43065	0.332207	0.197205	-1.67664	-1.93069	-3.7744	-0.815106	-4.3918	-2.27143	-3.40288	-3.47977	-4.88766	-6.50362	-2.54529	-4.68273	-5.50545	-2.23873	-4.99083	-2.66786	0.998847	2.26056	-2.70519	1.76587	2.12247	-3.20865	3.84005	4.22188	-1.16708	-2.47399	3.46444	3.51965	3.85168	3.65302	0.455194	2.3615	2.4156	2.94239	2.78164	2.50283	-2.78028	-0.710937	0.394891	2.22354e-10	tyrosine aminotransferase 3 [Source:EMBL;Acc:AEC07636.1]
AT2G25735	AT2G25735	1.1863	-1.49519	0.746206	-0.144271	-1.00826	1.33086	-0.777662	-2.19219	-2.6002	-0.994683	-1.3236	0.30714	0.699002	2.00637	2.31861	-1.92732	0.650635	1.81511	-1.53268	-4.38072	-0.973961	-0.712021	0.148949	-4.08568	-2.69082	-1.92473	-0.825764	-1.40952	-2.37699	-2.08762	-0.514457	2.23595	1.28184	-0.546769	0.525322	0	-0.789907	-0.475943	-0.34696	0.305788	0.725997	1.34798	5.06762e-14	uncharacterized protein [Source:EMBL;Acc:AEC07745.1]
AT2G26560	PLA IIA	-0.11553	-0.146991	-1.93639	0.0308883	-0.308009	-0.334346	-1.5125	-2.4416	-1.52768	-2.81198	-1.90643	-1.10995	-2.74279	-2.65328	-1.26912	-2.56905	-1.55669	-2.98042	0.914179	-0.70052	-0.138479	-0.327589	-0.585885	-4.82051	-0.220542	-3.56645	0.402876	-1.82243	-0.889429	-0.579597	2.81927	1.57907	2.1947	0.93797	1.14742	3.58363	2.11269	3.9002	0	0.512164	2.19569	2.302	1.47297e-14	phospholipase A 2A [Source:EMBL;Acc:AEC07858.1]
AT2G27190	PAP12	-0.4797	-0.113342	-0.78942	-0.00063622	0.288461	0.448768	-0.355825	-0.217538	-0.431639	-0.786423	-1.16808	-0.4896	-0.568709	-0.653362	-0.155933	-0.912888	-0.247088	-0.558054	1.61077	0.151111	0.232106	0.518316	-0.0139847	-0.878606	1.41501	-0.495255	0.584959	0.623424	0.654595	0.224784	-0.378364	-0.980631	-0.653571	-0.392223	-0.586179	-0.168781	-0.766073	0.457767	-0.766006	0.00264072	0.147945	0.121407	3.95838e-09	Fe(3+)-Zn(2+) purple acid phosphatase 12 [Source:EMBL;Acc:AEC07951.1]
AT2G27690	CYP94C1	-0.555894	-2.19455	1.10321	-2.22689	-1.29747	-0.975329	-1.69709	-3.15344	-2.07905	-2.66257	-2.57645	-3.35824	-4.42988	1.43958	0.0490379	-4.39107	-1.3314	-3.80244	-2.13018	2.09707	2.96395	-1.29584	4.167	3.36932	-0.81274	4.13095	5.66907	-0.521592	-1.0163	3.84453	0.924229	3.0145	1.69256	-0.269144	1.06237	0.945645	0.51306	-0.629256	-0.841079	-2.29171	-1.52232	-0.0692344	6.03635e-16	cytochrome P450, family 94, subfamily C, polypeptide 1 [Source:EMBL;Acc:AEC08026.1]
AT2G27830	AT2G27830	0.335956	-1.89966	-0.0524291	-0.701908	-0.415331	-0.296802	-0.293602	-0.504597	-0.432612	0.19987	-0.805929	0.383114	1.60517	2.22487	2.7659	-0.85539	0.642398	1.10996	-1.60116	-2.4175	-1.21237	-2.04996	-1.30705	-2.0313	-1.88192	-1.48506	0.0468612	-2.326	-1.71493	-1.38492	-1.0159	0.626706	0.966393	-1.64786	0.00246239	0.976606	-0.16702	0.496217	0.0836601	-0.730985	-0.452089	0.705524	5.69381e-15	uncharacterized protein [Source:EMBL;Acc:AEC08051.1]
AT2G28790	AT2G28790	0.3307	-0.812257	0.87731	-0.377808	-0.441918	-0.563616	-1.41092	-1.61899	-0.490948	-0.743414	-0.627543	-1.1578	-0.0693579	-0.0822148	-1.02736	-1.29754	-1.55266	-0.765501	-0.69645	0.753188	0.333577	0.346603	1.10066	1.57498	0.145409	1.55151	0.865128	0.251138	-0.218828	1.39631	0.195496	0.933965	0.474216	0.330393	0.128577	-0.181046	0.876399	-0.295064	0.524895	0	-0.140915	-0.443702	3.81597e-16	pathogenesis-related thaumatin-like protein [Source:EMBL;Acc:AEC08171.1]
AT2G29440	ATGSTU6	-0.196604	0.0211813	1.75226	-2.09043	-1.04464	-2.26496	-2.338	-0.7169	-0.856752	-0.747663	-1.88393	-1.86987	-0.713234	-0.434387	-1.73205	-1.22462	-0.324737	-1.26677	-1.88356	2.09251	2.72201	-0.102431	3.48892	4.80125	-0.192264	5.02923	5.26162	0.149085	-0.434822	4.11304	1.50889	1.02086	2.32082	0.229283	0.960234	0.527128	0.619384	1.45405	0.286477	-2.08462	-0.988143	-1.36222	4.25212e-08	glutathione S-transferase [Source:EMBL;Acc:AEC08254.1]
AT2G29450	ATGSTU5	-0.19173	0.239067	0.0306253	-1.206	-0.355641	-0.250422	-1.09555	-1.32397	-1.26984	-1.57218	-1.16834	-1.52404	-1.47404	-1.39952	-1.58361	-1.2972	-1.13397	-1.3088	0.318158	2.43649	2.47494	-0.0642109	2.76317	2.6225	0	2.55476	3.40657	-0.0829697	-0.0581131	2.48442	-1.01973	-1.63757	-0.988324	-1.67542	-1.17545	-1.86167	-1.59097	-1.33605	-1.68503	-1.80788	-1.75651	-1.79893	2.99418e-18	glutathione S-transferase 103-1A [Source:EMBL;Acc:AEC08255.1]
AT2G29470	ATGSTU3	0	0	0.0978896	0.414281	-1.2409	-0.0305928	0	0	0	0	0	0	0	0	0	0	0	0	0	0	0	0	0.293669	0	0	0	0.318956	0	0.504698	1.0571	1.36723	0	3.75881	0	0.744043	0.659293	0.0917784	0	0	0	0	0	0.000185866	glutathione S-transferase tau 3 [Source:EMBL;Acc:AEC08258.1]
AT2G30360	CIPK11	-0.0470645	-0.679633	0.0855601	-1.42243	-0.815939	-0.952726	-0.855399	-1.20057	-0.931936	-1.05799	-0.982676	-1.08843	-0.440178	0.227116	-0.0531859	-1.07487	-0.335071	-0.895208	-1.01933	1.18598	1.93514	-1.71214	2.61015	1.46044	-0.921368	1.74418	3.27125	-0.70603	-1.18446	1.71726	0	0.4026	1.07654	-1.03722	-0.179579	0.248122	-0.131403	0.368662	-0.147235	-1.40576	-0.94499	-0.417406	6.53359e-11	CBL-interacting serine/threonine-protein kinase 11 [Source:EMBL;Acc:AEC08375.1]
AT2G30770	CYP71A13	0.238251	-1.71565	1.24045	-2.66383	-1.52665	-3.56598	1.32797	3.09739	1.45861	2.19374	1.72178	2.6832	0.620714	2.4162	1.9133	-0.260042	-1.09062	1.15393	-1.64022	-1.91252	-1.55015	-2.41375	1.03219	0	-0.37506	0.684171	-0.146273	-3.52628	-3.58341	-0.718955	0.00885034	0.686228	0.379203	-2.23404	-0.517439	-0.754192	1.20881	-0.827482	1.53072	-3.58341	-3.58341	-1.61909	4.04028e-06	cytochrome P450, family 71, subfamily A, polypeptide 13 [Source:EMBL;Acc:AEC08439.1]
AT2G31180	ATMYB14	0	0	0.0978896	-1.18737	0.213137	0	0	0	0	0	0	0	0	0	0	0	0	0	0	0	0	0	0.293669	0	0	1.80495	2.31896	0	0.504698	0.0571003	0	0	0.104632	0	0.744043	0	0	0	0	0	0	0	0.00411505	myb domain protein 14 [Source:EMBL;Acc:AEC08504.1]
AT2G31820	AT2G31820	0.0195309	-0.0415262	-0.0870244	-0.218884	-0.349865	-0.322532	-0.294665	-0.144655	-0.143707	-0.146593	-0.267273	-0.110569	-0.434132	-0.172429	0.0136719	-0.250731	-0.168078	-0.298657	0.27922	0.40509	0.584098	0.104424	0.631525	0.271386	-0.0905685	0.213819	1.08534	0.0451469	0.0332441	0.47355	-0.221095	-0.495356	-0.463511	-0.913762	-0.938706	-0.377088	-0.405682	0.270983	-0.839918	-0.868492	-0.561436	-0.512285	7.65677e-16	ankyrin repeats-containing protein [Source:EMBL;Acc:AEC08589.1]
AT2G33070	ATNSP2	0	-0.363024	1.34664	-0.417671	-0.64735	-1.7883	-0.13195	-0.13195	-0.13195	-0.13195	-0.13195	-0.13195	1.69872	-0.13195	1.08082	1.82241	-0.13195	-0.13195	-0.13195	0.369012	-0.13195	-0.13195	1.38411	2.89288	0.0589133	1.31043	0.602044	-0.0748233	-0.13195	0.92515	2.17388	2.74176	2.19507	1.74794	0.834486	2.58624	2.54479	2.66283	0.0808478	0.0555235	0	-0.13195	1.33038e-05	Nitrile-specifier protein 2 [Source:EMBL;Acc:AEC08782.1]
AT2G33380	CLO-3	-0.0366199	-0.678653	-0.264289	-1.17338	-0.424038	-1.83707	-0.96331	-1.12069	-0.956376	-1.08372	-0.929829	-1.13668	-0.851454	-0.793727	-0.839115	-1.54794	-1.15219	-1.82012	1.17659	2.79666	2.87912	0.832994	2.49949	2.72701	0.736486	1.99481	2.82403	-0.00785351	0.0407848	2.00227	0.480621	-0.344752	0	-0.686841	-0.295975	-0.153428	-0.168851	0.813657	-0.413803	-2.23281	-1.53468	-1.51271	4.05872e-18	caleosin-related protein [Source:EMBL;Acc:AEC08825.1]
AT2G34070	TBL37	-0.394559	-0.600331	0.0025562	-0.784696	-0.670571	-1.39014	-0.640844	-0.828368	-0.316669	-0.589865	-1.66092	-0.718776	-0.551932	0.027215	0.123466	-0.960192	-0.210288	-1.03177	0.442028	1.91684	2.32728	-0.479606	2.69491	2.47852	-0.0333824	2.77243	4.09339	0.477475	0.642612	3.35827	0.448526	0.364519	0.85125	-0.445597	-0.422141	0.520319	0.52426	1.62759	-0.590146	-1.51454	-0.202543	-0.891643	4.26204e-10	trichome birefringence-like 37 protein [Source:EMBL;Acc:AEC08913.1]
AT2G34490	CYP710A2	-0.896772	0.146172	-1.00327	-0.574008	-0.832719	-1.71268	-0.0512691	-0.221871	-0.0938268	-0.316545	-1.67521	-1.06553	-0.52816	-0.515168	-0.134282	-0.513399	-0.120351	-0.105346	-0.329701	0.206266	0.67443	-1.7417	0.282766	-0.99988	-0.135541	0.64332	1.92901	-0.280004	0.0322151	0.962552	1.46324	1.27784	1.54376	-0.448983	0.465872	1.7698	1.82292	2.90403	0.365346	-0.401966	0.0672088	0.289022	5.54674e-06	cytochrome P450, family 710, subfamily A [Source:EMBL;Acc:AEC08981.1]
AT2G34600	TIFY5B	-1.12822	-1.27392	1.16059	-1.63462	-0.715652	0.23274	-1.68029	-4.41674	-0.878334	-4.06723	-3.17376	-3.11905	-4.99804	1.2886	-1.09743	-4.73684	-0.478776	-3.41301	-5.02027	1.67144	2.28121	-4.19961	3.81535	2.7984	-1.06293	3.4761	5.2614	-0.209585	-1.05722	4.03752	1.22891	1.59514	1.75943	0	1.35966	1.07686	-0.841799	-1.1464	-1.81435	-2.48136	-0.936825	0.313866	4.84125e-14	protein TIFY 5B [Source:EMBL;Acc:AEC08997.1]
AT2G34810	AT2G34810	-0.428515	0.130723	-0.087368	-0.626066	-0.194113	-0.670821	-1.2729	-0.913913	-0.845001	-1.37138	-1.22585	-1.72013	-1.62453	-1.13279	-1.20955	-1.50575	-0.913083	-1.15587	-0.923761	1.10617	1.88844	-1.04004	1.88579	0.962987	-0.692494	1.18981	1.9579	-0.230176	-0.655265	1.46245	2.10809	1.33732	1.63462	1.13169	1.24003	2.12597	1.24418	2.76323	0.633108	0.230188	0.875258	1.52262	2.43136e-14	FAD-binding and BBE domain-containing protein [Source:EMBL;Acc:AEC09024.1]
AT2G34930	AT2G34930	-0.013299	0.103815	0.4999	-1.80433	-0.651305	-1.97194	-2.03437	-1.97668	-1.62369	-1.80753	-1.88204	-1.98507	-2.07907	-1.21741	-1.75591	-1.91777	-0.745187	-2.07799	-1.79762	2.04958	3.26541	-1.43401	3.47583	2.97524	-1.25355	2.98908	4.08509	-1.04339	-1.74119	3.19221	2.01717	1.93638	1.42538	0.768733	0.85051	1.80577	1.25915	2.68248	0.684598	-1.16404	-0.416678	0.291141	3.87081e-12	disease resistance-like protein/LRR domain-containing protein [Source:EMBL;Acc:AEC09041.1]
AT2G36590	ProT3	0.385342	-0.0455456	0.213188	-0.797804	-0.52788	-1.92706	-2.12549	-2.03405	-2.628	-2.44677	-1.16416	-2.02058	-1.50508	-1.70313	-2.25333	-1.92512	-1.68551	-1.98754	-0.172196	1.54446	2.28678	-0.251283	2.13809	2.41179	-0.366398	2.31258	2.8394	0.126578	0.220392	2.0452	0.902332	0.389958	0.60439	0.321929	-0.0670137	0.0581255	0.275224	0.988325	0	-2.00975	-1.1596	-1.34827	3.4502e-21	proline transporter 3 [Source:EMBL;Acc:AEC09272.1]
AT2G37040	PAL1	0.551173	0.375694	0.894156	-0.257645	-0.379483	0.408035	-0.689813	-0.797895	-0.954199	-0.354104	0.061451	-0.495736	-0.509722	-0.531677	-0.683373	-0.1026	-0.487692	-0.00739765	-0.00991726	0.19611	0.408478	0.76625	0.715305	1.79558	1.12007	1.78878	1.10354	1.10103	0.854628	1.2838	-0.0135641	-0.0762463	0.33647	0.0332117	-0.0536814	-0.871319	-0.00251198	-0.913837	0	0.217626	0.25858	-0.168449	4.70751e-30	phenylalanine ammonia-lyase 1 [Source:EMBL;Acc:AEC09341.1]
AT2G37580	AT2G37580	0.154992	-0.720094	0.301234	-0.716928	0.0406243	-0.803876	-2.58354	-2.12735	-1.87861	-2.1654	-1.71444	-2.24469	-1.96652	-1.45956	-1.04899	-2.36206	-1.8068	-2.46651	-0.47349	0.974192	1.06978	0.144508	1.25144	1.07824	-0.0310383	1.1942	2.45363	-0.106221	-0.14892	1.72115	0.751813	0.591135	0.833425	0.339625	0.719443	1.23918	0.983292	1.51525	0.0841999	-0.0597625	-0.164809	0.395686	1.24297e-23	RING-H2 finger protein ATL33 [Source:EMBL;Acc:AEC09420.1]
AT2G38050	DET2	0.118626	0.338291	0.156779	-0.613115	0.012536	0.0908451	-0.179181	-0.208107	-0.294188	0.201642	-0.10505	-0.42219	-0.468781	-0.162399	-0.0125012	0.114346	0.338668	-0.0818229	-0.370717	0.266667	0.0619955	-0.512089	0.158417	0.781954	-0.121052	0.791588	0.850196	-0.360032	-0.455157	0.496577	0.489463	0.196576	0.450713	0.502373	0.271236	0.400751	0.342155	0.715936	-0.0214968	0.335648	0.510617	0.462865	9.56519e-06	putative steroid reductase DET2 [Source:EMBL;Acc:AEC09484.1]
AT2G38240	AT2G38240	-1.15252	-2.08971	1.34934	-2.56709	-1.6404	-4.57954	-2.69353	-3.65238	-1.0946	-5.60491	-0.938475	-4.35468	-5.60491	0.785643	-1.4957	-5.60491	-1.37427	-5.60491	-2.4565	2.26845	2.92528	-3.75486	4.76763	5.77249	-1.93239	6.57114	7.04969	-0.361336	-0.724748	5.07326	4.33566	5.38052	4.69577	3.28452	2.79019	3.41605	4.94421	4.86824	3.85807	-3.14633	1.80549	1.27276	1.69407e-10	2-oxoglutarate (2OG) and Fe(II)-dependent oxygenase-like protein [Source:EMBL;Acc:AEC09512.1]
AT2G38400	AGT3	0.386242	-0.171281	0.886242	-1.3553	-0.359546	-1.26065	-0.691157	-1.06831	-0.772165	-0.309167	-0.681344	-0.382395	-0.632533	-0.6029	-0.345186	-1.02584	0.0251861	-1.09381	-0.599267	0.443023	1.07771	-0.813506	1.81871	2.57499	-0.883073	2.39247	2.75103	-0.711237	-1.27103	2.17678	1.1951	1.46098	1.25622	0.780575	0.731837	1.32124	1.31605	2.12125	1.28542	0.323121	0.362956	0.254683	1.74297e-12	alanine:glyoxylate aminotransferase 3 [Source:EMBL;Acc:AEC09532.1]
AT2G38750	ANNAT4	-0.196906	-0.0347652	0.0638565	-0.537953	-0.034948	-0.9131	-2.00171	-2.04204	-1.77661	-2.4151	-1.69707	-2.2989	-1.61308	-1.96043	-2.24411	-2.1726	-1.44474	-2.30457	-0.225252	1.59021	1.46252	-0.285041	1.64144	1.66265	-0.390389	1.75877	1.9549	0.0174036	-0.0119438	1.70397	0.83497	0.551131	0.490218	0.268936	0.816206	0.686334	0.217369	0.811548	0.0197744	-1.02099	-0.490013	-0.179606	1.05065e-20	annexin D4 [Source:EMBL;Acc:AEC09580.1]
AT2G38760	ANNAT3	-0.165835	0.317335	0.0908538	-0.880186	-0.309754	-0.545298	-1.12223	-1.23951	-1.13083	-1.69033	-0.849793	-1.44996	-1.12732	-1.13638	-1.24503	-0.829987	-0.323715	-1.40303	-0.126217	1.49129	1.51289	-0.321937	1.52491	1.94756	-0.258232	1.88826	2.34874	-0.350839	-0.179548	1.86859	0.696536	0.575651	0.897009	0.0801659	0.516342	0.643425	-0.0181141	0.963441	-0.360858	-0.88433	-0.19204	0.0249462	1.31934e-14	annexin D3 [Source:EMBL;Acc:AEC09581.1]
AT2G38860	YLS5	-0.088182	-0.218802	0.305395	-0.18277	-0.410451	-1.40687	-0.652777	-0.607188	-0.578587	-0.638416	-0.924412	-0.54027	-0.486186	-0.495986	-0.625162	-0.794432	-0.538662	-0.930646	-0.453833	0.74908	0.586711	-0.0910039	0.742358	1.14679	-0.511351	1.1461	1.12301	0.184231	-0.102359	1.12759	1.38711	1.45251	1.28941	0.931023	0.813961	1.15269	1.33467	1.47769	0.942635	-0.463506	-0.0555654	0.0534515	1.15149e-20	class I glutamine amidotransferase-like domain-containing protein [Source:EMBL;Acc:AEC09595.1]
AT2G39020	AT2G39020	-0.0199515	-0.159623	0.143715	-0.808402	-0.323894	-0.852648	-0.468284	-0.470262	-0.562052	-0.503632	-0.426058	-0.630762	-0.327096	-0.453349	-0.519334	-0.534592	-0.626481	-0.617576	-0.152321	1.11577	1.0858	-0.0700827	1.41877	1.13171	0.0871716	1.23848	1.73457	-0.119926	-0.0884447	0.84339	0.887647	0.865735	0.907558	0.294196	0.714484	0.680578	0.816558	1.04762	0.587654	-0.0265312	-0.122986	0.0434093	7.66738e-14	putative tyramine N-feruloyltransferase 4/11 [Source:EMBL;Acc:AEC09627.1]
AT2G39030	AT2G39030	-0.136197	0.085032	0.948296	-1.10083	-1.71463	-2.94307	0.428358	-1.49365	1.55197	0.582175	0.77933	-1.28342	-5.53365	-1.49359	-5.53365	-5.31625	-1.45589	-5.53365	-4.01472	0.385168	-0.0741258	-3.36398	0.487943	2.01725	-5.53365	1.87617	2.10724	-2.47652	-2.22159	-0.154618	4.94298	4.67683	5.22741	2.57062	3.88812	3.24459	4.26523	3.18328	4.49653	-1.00632	1.62621	2.49594	7.94794e-10	acyl-CoA N-acyltransferases-like protein [Source:EMBL;Acc:AEC09628.1]
AT2G39050	AT2G39050	-0.211412	-0.550709	-0.183351	-0.964046	-0.744369	-1.2999	-0.228986	-0.560699	-0.36157	-0.39091	-0.938797	-0.455782	-0.44183	-0.427652	-0.435429	-0.840506	-1.21829	-0.898243	-0.0519481	0.580015	0.557745	-0.521657	0.574043	0.483373	-0.432102	0.352646	1.39902	-0.875557	-0.745849	0.0488358	1.11469	1.09028	1.31822	-0.00671768	0.50111	0.795695	0.792717	1.3339	0.409298	-0.407359	-0.365342	-0.591079	5.57232e-11	hydroxyproline-rich glycoprotein-like protein [Source:EMBL;Acc:AEC09630.1]
AT2G39330	JAL23	-0.207969	-0.344054	1.05563	-2.57419	-0.894905	-1.79217	-1.27186	-2.06546	0.0901809	-0.660489	-0.740529	-2.47003	-1.78426	-0.799935	-1.37841	-1.9381	-0.259735	-2.79693	-1.77086	0.223214	0.59377	-2.03474	0.923879	3.32387	-0.662066	4.40088	3.49065	-1.00526	-2.23576	2.74791	3.14712	3.07603	3.11103	1.70801	2.46734	2.4741	2.73859	3.53364	2.65808	0.0543489	1.4763	2.02314	1.3791e-09	myrosinase-binding protein-like protein [Source:EMBL;Acc:AEC09662.1]
AT2G39420	AT2G39420	-0.137809	0.0874092	0.583472	-1.34249	-0.563577	-0.495751	-1.052	-1.57087	-1.25328	-1.54684	-1.46272	-1.28003	-1.20533	-0.726943	-1.07874	-1.05833	-0.501161	-1.1893	-2.07374	0.108408	0.6508	-1.74183	0.873757	1.30396	-1.21233	2.00081	2.14652	-0.83128	-1.69802	1.43685	1.21273	1.44613	1.00823	0.26945	0.820144	0.88677	0.954449	1.64186	0.553782	0.644841	0.564143	0.453855	9.96079e-15	alpha/beta-hydrolase domain-containing protein [Source:EMBL;Acc:AEC09673.1]
AT2G39725	AT2G39725	0.560394	-0.234025	-0.482651	-0.265471	0.00991857	-0.745849	0.159245	-1.7996	-0.885684	0.154769	0.279886	-1.27952	-1.21097	-0.396577	-0.390086	-0.660268	-0.508369	-1.53107	0.641265	0.229955	0.866085	0.224886	-0.371728	0.436193	-0.239343	1.34233	0.951487	0.916428	-0.131958	0.473587	0.693097	0.873649	1.7899	0.819634	1.33768	1.22909	1.225	1.72618	0.930984	0.683267	0.134704	0.826647	8.19649e-11	LYR family of Fe/S cluster biogenesis protein [Source:EMBL;Acc:AEC09713.1]
AT2G40435	AT2G40435	-0.0103111	-0.307486	0.864815	-0.352397	-0.207617	-1.63251	0.556389	0.656056	0.314686	0.561917	0.456449	0.477832	0.649997	0.699852	0.40721	0.0953746	0.402151	0.337076	-1.82194	-1.28811	-0.901112	-1.07605	-0.599741	0.259069	-1.88417	-0.212859	-0.321472	-1.61389	-1.2956	-0.566206	1.14591	0.681788	0.881665	0.767499	0.804831	0.51418	1.46435	1.61909	1.25672	-0.471112	-0.278181	0.191929	1.72704e-17	uncharacterized protein [Source:EMBL;Acc:AEC09830.1]
AT2G42540	COR15	-0.0913026	-0.511734	0.0973345	-0.354813	-0.131724	-0.584567	-2.23235	-2.55887	-2.41153	-2.46696	-2.44159	-2.56811	-2.68542	-2.1655	-2.19698	-2.8275	-2.89557	-2.86003	0.110476	0.620522	0.713282	-0.0245543	0.681018	1.07982	-0.381805	0.340353	0.788581	-0.510346	-0.253548	0.446585	0.757179	1.26725	1.16171	0.444907	1.20084	1.14523	0.823106	0.474875	0.863439	-0.0327559	0.00500774	0.435468	7.91901e-35	cold-regulated protein 15a [Source:EMBL;Acc:AEC10135.1]
AT2G43520	ATTI2	-0.2033	0.320919	0.152437	-1.46691	-0.976517	-1.29205	0.429887	-0.306569	-0.277172	-0.787134	0.447288	-0.423911	-0.428433	-0.540972	-0.941446	-0.819311	0.58733	-0.716112	-0.910095	0.988506	1.61288	-3.6744	1.95333	3.86966	-1.06824	3.66539	3.26423	-0.61701	-0.754401	2.83205	2.38115	3.30548	3.33437	1.69969	2.13912	2.25264	2.49564	2.37619	2.36309	-0.164736	1.73083	1.79269	1.70133e-07	defensin-like protein 193 [Source:EMBL;Acc:AEC10285.1]
AT2G43530	AT2G43530	-0.184715	-0.161298	0.188325	-1.16247	-0.171442	-1.22385	-1.62217	-1.79157	-1.35058	-1.90475	-1.49628	-1.91744	-2.18284	-1.46504	-1.31256	-2.16495	-1.17322	-2.10615	-1.12486	1.61399	1.8429	-1.29913	1.68788	2.50826	-1.44831	2.69768	3.60492	-0.452672	-0.940811	2.76037	1.82411	1.398	2.08188	0.939898	1.48307	2.3667	1.44804	2.60561	0.949724	-0.351825	0.603321	1.08034	6.21938e-12	defensin-like protein 194 [Source:EMBL;Acc:AEC10286.1]
AT2G43550	AT2G43550	-0.144397	-0.0203247	0.354095	-0.482039	0.04019	-0.532644	-2.64735	-2.94931	-2.59532	-2.87515	-2.42827	-3.32175	-2.62243	-2.24384	-2.5602	-2.80371	-1.72345	-2.96029	-1.5697	0.842408	0.902081	-0.984932	0.956694	1.26531	-0.962954	1.1892	1.90277	-0.340025	-0.470944	1.49386	1.01413	0.673955	0.976767	0.657252	0.979333	1.14884	0.828731	1.44255	0.608052	0.234313	0.287068	0.760024	1.29084e-21	defensin-like protein 197 [Source:EMBL;Acc:AEC10289.1]
AT2G44840	ATERF13	0.284642	-1.01387	0.515341	-2.18152	-0.855859	-1.92603	-3.33033	-3.48182	-2.34551	-2.81038	-1.72426	-3.76909	-1.47816	-0.564223	-1.20981	-3.80192	0.136442	-2.62833	-2.50039	-1.0265	0.143224	-3.26469	0.733785	0.693263	-0.921562	0.955564	3.03154	-1.37723	-3.51462	1.41282	0.0848789	0.650861	-0.214243	-2.08498	0.150992	-0.112094	-0.536982	-1.33347	0.778445	-4.24688	-2.3024	-0.320805	6.01003e-13	ethylene-responsive transcription factor 13 [Source:EMBL;Acc:AEC10473.1]
AT2G46510	ATAIB	0.0363772	0.0196092	0.323397	-0.965817	-0.305408	0.120563	-0.502277	-0.94599	-0.624518	-0.782576	-0.43538	-0.745698	-0.951542	-0.236609	-0.666644	-0.708959	-0.281091	-0.805919	-0.576179	1.21076	1.62224	-0.674748	2.0864	1.81536	-0.542846	1.95648	3.22319	-0.402999	-0.279052	2.42142	0.942272	0.210718	0.913603	0.229483	0.611598	0.309288	-0.0831623	-0.75555	-0.0433378	-0.516824	-0.00353813	0	5.91163e-12	transcription factor ABA-INDUCIBLE bHLH-TYPE [Source:EMBL;Acc:AEC10712.1]
AT2G46650	B5 #1	-0.605059	-0.103378	0.088973	-0.460699	-0.239576	-1.03667	-0.742656	-0.906853	-0.379414	-1.02627	-1.37256	-1.44526	-0.827228	-0.787443	-0.648933	-1.23184	-0.394826	-0.94707	-0.410825	0.6839	0.574681	-0.477365	0.556869	1.03517	-0.275284	1.14485	1.44961	-0.0478334	-0.282965	1.26788	1.21838	0.789127	1.15161	0.60916	0.771277	1.05996	0.883118	1.64304	0.618614	-0.573951	-0.00744534	0.616171	6.34364e-15	cytochrome B5 isoform C [Source:EMBL;Acc:AEC10735.1]
AT2G47460	MYB12	0.750075	-0.92486	0.892543	-1.62121	1.32334	-0.425043	-1.48668	-1.48668	-1.48668	-1.48668	-1.48668	0.763547	-0.530482	-0.353514	-0.584063	-1.26928	-1.48668	-1.48668	0.769217	3.8087	2.9389	1.26795	3.97692	4.94958	0.704185	3.73331	3.2246	1.57045	-1.48668	2.71471	-1.48668	-1.48668	-0.382046	-0.722266	0.842327	0.494543	-1.3949	-0.303329	-1.48668	-1.48668	-1.48668	-1.48668	2.92669e-12	transcription factor MYB12 [Source:EMBL;Acc:AEC10843.1]
AT2G47950	AT2G47950	0	0	1.93918	-1.29468	-0.649712	-1.2323	0	0	0	0	0	0	0	0	0	0	0	0	0	1.08592	0	0	2.87863	4.02483	0	4.02735	4.22585	0	0.504698	3.86446	0	4.26964	4.10463	1.34937	3.83151	1.24426	1.09178	0	2.60512	0	0	0	4.01164e-06	uncharacterized protein [Source:EMBL;Acc:AEC10916.1]
AT2G48010	RKF3	-0.294572	-0.0556023	0.300588	-0.408068	-0.0194505	-0.125604	0.195717	0.12153	0.359884	0.287328	-0.493911	0	0.021173	0.626599	0.677336	0.30909	0.632218	0.216993	-1.0701	-0.361748	-0.643235	-0.892117	0.0601215	-0.341322	-1.09331	0.271421	1.2498	-0.57497	-0.923865	0.702538	0.0482898	-0.230529	-0.196819	-0.211638	-0.574896	0.349124	0.0446444	0.636142	-0.278818	-0.260199	-0.152224	0.437579	3.45093e-08	putative LRR receptor-like serine/threonine-protein kinase RKF3 [Source:EMBL;Acc:AEC10923.1]
AT2G48020	AT2G48020	0.227661	0.267543	0.347024	-0.0331828	0.162452	0.924828	1.52151	1.36486	1.37288	1.75499	1.4932	1.69404	1.2737	1.38936	1.25816	1.81907	1.51421	1.39057	-0.704589	-0.010994	-0.272105	-0.0396595	0.0930424	0	-0.229368	0.0716982	0.207519	-0.203131	-0.0567598	0.210191	-0.457157	-0.783899	-0.891122	-0.0996933	-1.04573	-0.499397	-0.454162	-0.381334	-0.327683	0.690313	0.663873	0.257117	3.4751e-31	sugar transporter ERD6-like 7 [Source:EMBL;Acc:AEC10925.1]
AT3G01180	SS2	-0.0858374	0.274111	0.405286	-0.432544	-0.217614	-0.712984	-0.300967	-0.376771	-0.151792	-0.312552	-0.414916	-0.359573	-0.378121	-0.253657	-0.281426	-0.059598	0.00900269	-0.0402775	-0.341236	0.745391	1.10302	-0.0724525	1.37857	1.41691	-0.303267	1.4154	1.85652	0.0595074	0.0679302	1.54359	0.0430336	-0.201487	-0.191289	-0.321444	-0.614474	-0.0666666	0.0180292	0.283967	-0.078269	-0.852011	-0.646116	-0.417097	1.07898e-06	starch synthase 2 [Source:EMBL;Acc:AEE73621.1]
AT3G02150	TCP13	0.210241	-0.163477	0.0476688	0.0242705	-0.286328	-0.323325	0.154356	0.297081	0.0987234	0.592934	0	0.587949	0.111052	0.661147	0.548217	0.196176	0.28319	0.350618	-0.786675	-0.54492	0.588824	-1.14924	0.874655	-0.325183	-1.10814	-0.540914	0.866706	-0.696651	-0.500312	0.487429	0.478315	0.832943	0.896577	0.188476	0.241716	0.91866	0.390855	1.10392	-0.264801	-0.185009	0.314869	0.130133	1.42011e-08	transcription factor TCP13 [Source:EMBL;Acc:AEE73769.1]
AT3G02875	ILR1	-0.305865	-0.0241332	0.300761	-0.710772	-0.267012	-0.473324	-0.237787	-0.756029	-0.349091	-0.43078	-1.14046	-0.689258	-0.428427	-0.303691	-0.738106	-0.564987	-0.0574174	-0.920219	-0.366264	0.581592	0.662603	-0.177347	1.07416	0.883404	-0.0610051	1.02527	1.7925	-0.362687	-0.527044	1.51418	0.453055	0.241159	0.354475	0.0159769	0.194333	0.037344	0	0.918209	-0.220436	-0.620905	0.0287118	-0.130005	2.31018e-06	IAA-amino acid hydrolase ILR1 [Source:EMBL;Acc:AEE73872.1]
AT3G05880	RCI2A	0.301582	-0.25326	-0.0923046	-0.332211	0.148872	0.0893269	-1.56308	-1.67209	-1.43696	-1.33909	-1.08396	-1.34433	-1.3753	-0.937169	-0.767674	-1.31612	-1.00458	-1.51923	-0.283637	0.548332	0.504729	-0.608589	0.358076	0.743024	-0.319799	0.488066	1.23403	-0.109065	0	0.514724	1.69754	1.94589	2.26884	2.00982	2.19334	2.15573	1.78031	2.09861	1.9695	2.30862	1.96293	1.84484	2.39913e-31	Hydrophobic protein RCI2A [Source:EMBL;Acc:AEE74311.1]
AT3G06100	NLM6	0.421707	1.09955	0.863431	1.45933	-0.36737	-0.0862545	-0.242462	-0.393956	-0.480036	0.355251	-0.110326	-0.0962601	-1.12725	0.135104	-0.44387	0.87091	1.04677	-0.0550377	-1.73445	-0.58249	0.824273	-0.691395	-0.0528171	1.84184	-1.47755	0.358932	-2.66841	0.388712	0.00620914	0.196041	1.75771	1.86426	1.95978	1.26592	1.46795	1.74577	1.33025	1.63183	1.12935	1.14842	1.21842	1.46583	1.95943e-10	putative aquaporin NIP7-1 [Source:EMBL;Acc:AEE74343.1]
AT3G06500	AT3G06500	-0.0168855	0.179808	0.041954	-1.15069	-0.166855	0.199999	-1.07096	-1.29451	-1.01744	-0.938965	-1.47179	-1.02281	-1.5323	-0.873516	-1.30561	-1.25596	-0.625971	-1.29007	-0.856605	1.14032	1.8215	-0.940785	1.85309	1.31877	-1.29708	1.59279	2.705	-1.15598	-1.22795	1.93257	0.128996	-0.120114	0.150471	-0.243789	-0.107615	0.010191	-0.171722	0.585145	-0.582338	-0.267143	0.285039	0.413186	1.59904e-13	putative neutral invertase [Source:EMBL;Acc:AEE74403.1]
AT3G07700	AT3G07700	0.0702419	-0.0666819	-0.180552	0.196097	-0.0465705	0.140728	-0.380876	-0.434012	-0.280252	-0.22551	-0.47479	-0.184115	-0.463906	-0.196334	-0.0458183	-0.354234	-0.231257	-0.320613	0.748236	0.224358	0.323737	0.455639	0.453524	-0.15449	0.226261	-0.0908289	0.604792	0.52749	0.587511	0.213515	0.0994091	-0.221331	-0.0887012	-0.204643	-0.405374	0.259683	-0.119179	0.512055	-0.423718	0.0997095	0.136662	0.154971	1.09389e-17	protein kinase domain-containing protein [Source:EMBL;Acc:AEE74590.1]
AT3G09405	AT3G09405	0.368388	0.495522	-0.759375	1.08591	-0.126919	0.588334	0.767769	0.166473	0.523574	1.0288	0.473372	1.06081	0	0.0456309	0.218438	0.395715	0.57534	0.77958	0.182675	-1.05769	-1.04703	-0.494476	-1.26498	-2.44071	-1.49331	-1.40465	-2.23969	-0.0614109	-0.0539489	-1.76458	-1.17507	-0.739834	0.897812	-0.131269	-0.118915	-1.14767	-0.881906	-1.96026	-0.258387	-0.270714	0.114449	-1.17929	2.43914e-08	Pectin lyase-like protein [Source:EMBL;Acc:AEE74763.1]
AT3G09940	ATMDAR3	-0.913378	0.815718	-0.53817	-0.595764	-2.22273	-4.27751	1.16685	-2.84406	-0.977612	-0.957059	-2.84406	-1.59384	-2.84406	-2.84406	-2.84406	-2.62667	-0.614304	-2.84406	-1.32513	-2.84406	1.51112	-2.84406	0.449607	-1.87813	-2.84406	-1.03911	0.0598569	-2.78694	-2.84406	0.0203934	4.60354	2.62721	5.29618	1.56421	2.06991	2.22462	5.06413	4.44781	2.87256	-2.07163	1.45781	0.165775	8.43889e-12	monodehydroascorbate reductase (NADH) [Source:EMBL;Acc:AEE74838.1]
AT3G11480	ATBSMT1	0.481727	1.5207	2.48506	-1.70097	-0.789928	-3.6988	-4.19816	-3.34965	-0.618107	-1.98222	-0.364632	-4.37388	-6.62411	-6.49094	-4.13653	-6.62411	-0.247282	-5.81809	-6.62411	2.68603	3.63033	-3.13252	4.35772	5.92222	-2.00698	6.05234	6.89811	0.804593	-0.198513	5.23449	3.99142	2.62647	4.26321	2.48574	2.65892	3.36666	3.665	4.96959	2.03474	-2.52974	1.30712	0.795541	3.39812e-09	S-adenosyl-L-methionine-dependent methyltransferase-like protein [Source:EMBL;Acc:AEE75053.1]
AT3G11580	AT3G11580	-0.883509	-0.921455	0.904612	0.602215	-0.777488	-0.934644	-0.238842	-1.75291	-1.78574	-1.62579	-2.53967	-2.26257	-1.509	-0.379627	-0.909736	-3.2954	-1.02	-1.24734	-0.808944	-0.248949	0.69039	-0.0211983	0.711615	1.65592	0	1.15014	0.783445	1.7635	0.991907	0.984824	1.75865	2.08453	2.08636	0.822256	1.31545	1.45938	1.23133	1.12915	1.91843	0.617197	0.452049	0.405727	5.07384e-18	AP2/B3 domain-containing protein [Source:EMBL;Acc:AEE75069.1]
AT3G13110	SAT-A	-0.193232	-0.450827	0.426599	-1.17232	-0.283113	-1.08964	-0.742103	-0.893596	-0.6188	-0.871131	-0.863336	-1.09973	-0.616314	-0.24756	-0.331333	-1.01655	-0.694201	-0.836936	0.229219	1.01977	1.06156	0.100396	1.4781	2.01185	0.257296	2.34057	2.9659	-0.0698738	0.0301943	2.08648	0.0326614	0.0875254	0.1462	-0.458886	-0.124066	0	0.248075	0.383345	-0.120071	-1.13235	-0.876955	-0.748272	5.34727e-14	serine acetyltransferase 3 [Source:EMBL;Acc:AEE75297.1]
AT3G13790	ATCWINV1	0.641932	-0.302591	0.395192	0.237519	-1.42713	-0.588865	-0.516522	-0.884149	-0.295805	-0.340628	0.472875	0.0970736	0.0675902	0.892542	-0.259639	-0.0988917	-0.236278	0.127889	-1.32261	-0.52213	0.288145	-1.10655	0.278844	0.456679	-0.631316	0.6366	0.503097	-0.238984	0.257832	1.20209	1.93659	3.43236	2.80836	1.58993	1.59542	0.710574	2.32792	1.12184	2.88695	1.08776	1.87293	1.60942	9.26173e-18	beta-fructofuranosidase [Source:EMBL;Acc:AEE75414.1]
AT3G15210	ATERF-4	-0.314463	0.219331	0.441986	-1.54075	-0.0355727	-1.23984	-0.253423	-0.661345	-0.263585	-0.438322	-0.853597	-0.829822	-1.07122	-0.758711	-0.981441	-0.557797	-0.465949	-1.12964	-0.915905	0.752055	1.01442	-0.36619	1.22599	1.31673	0.362266	1.71393	2.40012	-0.854486	-0.807452	1.51599	-0.269037	-0.165774	-0.34702	-0.693923	-0.399932	0.205305	-0.00850964	0.398016	-0.483252	-1.62063	-1.15937	-1.03326	1.14416e-11	ethylene-responsive transcription factor 4 [Source:EMBL;Acc:AEE75632.1]
AT3G15790	MBD11	-0.106174	-0.0395851	0.0132634	-0.740474	-0.0819778	-1.01153	-0.397199	-0.69613	-0.409772	-0.68332	-0.466261	-0.672041	-0.585392	-0.492022	-0.647676	-0.839573	-0.286941	-0.717332	-0.0306931	0.7524	0.924672	-0.313648	0.742401	1.25742	-0.0325899	1.13569	1.66158	-0.232066	-0.200216	0.975537	0.402754	0.240094	0.224281	-0.112624	0.257338	0.476482	0.281497	1.04091	0	-0.767056	-0.606323	-0.3388	6.32084e-11	methyl-CPG-binding domain 11 [Source:EMBL;Acc:AEE75727.1]
AT3G16400	NSP1	-0.192164	-0.0623782	0.75943	-1.76009	-0.699859	-1.25744	-0.883841	-0.526188	-0.650836	-0.795774	-0.56024	-1.28134	-0.460725	-0.479602	-0.757424	-0.755773	-0.341228	-0.787886	-1.25289	1.05749	0.841166	-1.42424	1.32277	3.02553	-0.233023	3.06276	2.81518	-0.729961	-1.30506	2.39966	3.01606	2.88249	2.76352	1.65074	2.21933	2.69243	2.43761	2.57227	1.68727	0.405197	1.00767	1.51196	1.26817e-12	Nitrile-specifier protein 1 [Source:EMBL;Acc:AEE75808.1]
AT3G16470	JR1	0.020141	0.107618	1.0728	-1.90617	-0.485166	-1.71346	-1.6179	-1.47082	-0.77981	-1.22528	-0.659568	-1.92326	-1.75674	-1.42496	-1.83974	-2.25281	-0.210757	-2.23502	-1.92253	1.31959	1.65336	-1.32729	1.96446	3.63164	-0.820539	3.7888	3.72892	-0.565712	-1.51679	3.06116	3.56018	3.63993	3.70992	2.44358	3.09744	3.91351	2.84859	3.70171	2.52387	0.146409	1.42995	2.35745	7.38501e-13	myrosinase-binding-like protein [Source:EMBL;Acc:AEE75823.1]
AT3G16500	PAP1	-0.0925824	-0.013892	0.577601	-0.794599	0.0105768	-0.800265	0.273095	0.154564	0.137611	-0.0356121	0.12272	0.200415	0.0504737	0.453639	-0.025465	0.271629	0.230184	-0.0648408	-0.223999	0.232322	0.707354	-0.194541	0.958049	1.68497	-0.232702	1.74184	2.01666	-0.195172	-0.0871329	1.42431	0.530496	0.792666	0.539629	0.527642	0.715952	0.650928	0.769034	0.716043	0.596711	-0.143482	-0.150622	-0.0249033	1.62018e-07	auxin-responsive protein IAA26 [Source:EMBL;Acc:AEE75827.1]
AT3G16530	AT3G16530	-0.240019	0.566897	-0.722888	0.268755	-1.05078	0.619251	0.079104	0.173771	0.466928	0.255997	-0.620078	0.363826	-0.572156	-0.102083	-0.232665	0.171734	0.0416074	0.580446	0.0322466	-0.365261	0.423374	-0.44863	0.381643	-2.01132	-0.306125	-1.3243	-0.299338	-1.04828	0.17591	-0.251126	0.849407	1.13073	0.460803	-0.40137	-0.204641	-0.105391	0.0668588	1.31211	0.212824	0.687573	1.45225	1.30972	2.21416e-06	legume lectin-like protein [Source:EMBL;Acc:AEE75832.1]
AT3G16690	SWEET16	-0.0251716	0.766115	0.868658	-0.732569	0.107949	0.533698	-1.11694	-0.484762	-0.824785	-0.970362	-0.382841	-1.1488	-0.767076	-0.475287	-0.85628	-0.120605	0.38866	-0.0683517	-1.28329	0.773003	0.594078	-1.1511	1.61294	2.22792	-0.409344	2.4146	2.55187	0.302812	-0.188491	2.24511	0.229429	-0.132384	-0.0431204	0.220688	0.10019	0.0568929	-0.419174	0.324944	-0.531976	0.241986	0.237819	0.495082	5.01054e-17	nodulin MtN3-like protein [Source:EMBL;Acc:AEE75852.1]
AT3G21240	4CL2	-0.17581	0.141589	-0.464537	0.275267	-0.493825	0.0666702	0.457499	0.288814	0.37889	0.63598	-0.21591	0.177703	0.283082	0.0551715	0.630324	0.553679	0.386717	0.452947	0.100686	-0.596652	-1.0833	0.0971422	-1.42738	-1.64264	0.124546	-1.06104	-0.250952	0.365028	-0.279531	-0.447138	-0.656384	-0.0193186	0.295464	-0.723147	-0.459238	-0.679328	-0.315163	-0.309748	-1.17855	-0.891281	-0.330948	-0.381218	8.18624e-08	4-coumarate--CoA ligase 2 [Source:EMBL;Acc:AEE76480.1]
AT3G21670	AT3G21670	-0.0851943	0.0601819	0.0264053	0.0239413	-0.0286827	-0.289871	0.150402	0.0123806	0.0533295	-0.14781	0.0356035	0.0727358	-0.0770445	0.182189	0.3627	0.311403	0.229085	0.107902	0.582528	0.539657	0.633905	0.621724	0.729617	0.483965	0.385158	0.313932	1.19914	0.544697	0.704362	0.720993	-0.469306	-1.03337	-0.788303	-0.795651	-1.11866	-0.462717	-0.463857	0.351377	-0.780959	-0.652924	-0.535454	-0.574676	1.14965e-17	major facilitator protein [Source:EMBL;Acc:AEE76536.1]
AT3G21690	AT3G21690	-0.126115	-0.446559	-0.0913515	0.334154	0.0899874	-0.134393	-0.826076	-0.773277	-0.734405	-0.914596	-1.02544	-0.77207	-0.912257	-0.961637	-0.200626	-1.25112	-1.15511	-1.00797	0.981012	0.363232	0.476678	0.932905	0.540032	0.0739298	0.867521	0.208976	0.563107	1.10223	1.14066	0.399178	-0.187082	-0.225771	-0.0995531	-0.241532	-0.42001	0.419098	0.00732422	0.726685	-0.489352	-0.138797	0	-0.0197258	4.25922e-21	mate efflux domain-containing protein [Source:EMBL;Acc:AEE76538.1]
AT3G22160	AT3G22160	0.0877957	-0.133922	0.304427	-1.12566	-0.79872	-0.292319	-0.475734	-1.39276	-0.89388	-0.780217	-0.886739	-0.832032	-1.3891	-0.833616	-0.516677	-2.1279	-0.0589509	-0.954308	-0.089397	0.776256	1.24868	-0.327631	2.31295	0.863499	-0.190955	1.44759	3.81161	0.144794	-1.35517	2.90163	-0.361393	0.482124	0.896844	-1.20237	0.246748	-0.422965	0.00952101	-0.313945	-0.781997	-1.72486	-0.55799	0.31947	1.33784e-08	VQ motif-containing protein [Source:EMBL;Acc:AEE76595.1]
AT3G22200	GABA-T	0.0367006	0.190796	-0.0771974	-0.137125	-0.112352	-0.0566886	-0.173482	-0.241697	-0.233773	-0.0863066	-0.346957	-0.105587	-0.196726	-0.281294	-0.262561	0.036768	-0.0407763	-0.164185	0.38453	-0.0458775	0.0281782	0.18312	0.137131	-0.185012	-0.107709	-0.246258	0.0218906	-0.313319	-0.237648	-0.192484	0.116076	0.234495	0.240349	-0.0611582	0.0915127	0.22351	-0.0610561	0.387453	-0.0545893	0.0278072	0.129135	-0.0552006	4.85394e-16	gamma-aminobutyrate transaminase-like protein [Source:EMBL;Acc:AEE76603.1]
AT3G22740	HMT3	-0.216848	0.609316	-0.455648	-0.0966798	-0.0794871	-0.273489	-0.561449	-1.35254	-0.668626	-0.0631103	-1.79328	-1.37677	-2.42688	-0.789837	-0.884071	-1.35375	0.342463	-1.26155	-0.791212	-1.21915	0.724384	-2.6497	0.618793	-0.622009	-1.3248	-1.36953	2.16421	-1.32595	-1.06645	1.57224	1.00942	0	0.964763	0.0766482	0.484865	1.17421	0.476535	1.69368	-0.676287	-0.715246	0.531805	0.856902	0.000162527	homocysteine S-methyltransferase 3 [Source:EMBL;Acc:AEE76672.1]
AT3G22890	APS1	-0.143303	-0.095191	-0.142004	-0.0242481	-0.190311	-0.245617	-0.0958195	-0.120489	-0.0230684	-0.106261	-0.354094	-0.20893	-0.0818462	0.0915699	0.176399	-0.0891895	0.0135097	-0.0237703	-0.24616	0.0667229	-0.0515308	-0.329097	-0.0712557	-0.256626	-0.367499	-0.277991	0.243786	-0.257458	-0.223466	0.0064745	0.230692	0.32253	0.0876865	-0.197194	-0.0496292	0.316799	0.0901527	0.52987	-0.181394	-0.25989	-0.184884	0.146552	1.0897e-05	ATP sulfurylase 1 [Source:EMBL;Acc:AEE76688.1]
AT3G23550	AT3G23550	-1.2852	-0.718235	0.0891661	-1.27504	-2.16404	-0.0956492	0.0741127	-2.02991	0.158467	-1.84335	-2.02991	-1.77969	-0.488752	2.31271	-0.542333	-0.812515	0.578358	-0.638927	-2.02991	-0.359024	2.612	-2.02991	1.07111	1.44936	-1.83905	1.5824	1.61097	-0.972784	-1.52521	0.0271893	2.83982	4.85604	2.6473	1.46312	1.29909	1.08881	2.06187	4.2964	3.16017	2.54988	3.33824	3.34337	3.58955e-09	mate efflux domain-containing protein [Source:EMBL;Acc:AEE76776.1]
AT3G23570	AT3G23570	-0.45353	-0.291852	-0.0761881	-0.553715	-0.0841691	-0.556243	-0.172967	-0.263949	-0.187263	-0.507987	-0.887585	-0.589197	-0.491395	-0.189219	-0.228731	-0.686375	-0.399062	-0.699464	-0.458769	0.048193	0.159347	-0.545199	0.166983	-0.101577	-0.468232	0.0666399	0.837194	-0.579763	-0.602432	-0.0433493	0.618856	0.519411	0.509232	0.257531	0.35795	0.77951	0.485475	1.01973	0.308719	-0.12586	-0.0427332	0.313785	3.48565e-10	dienelactone hydrolase family protein [Source:EMBL;Acc:AEE76778.1]
AT3G25180	CYP82G1	-0.822667	-0.924792	1.33424	-2.36359	-1.56846	-2.61919	-2.34489	-4.71877	-1.9975	-4.04733	-2.47578	-5.00604	-6.25627	-1.34174	-3.18372	-6.03887	-1.26097	-6.25627	-3.51494	2.43514	3.92793	-2.83867	4.6686	5.0209	-1.60597	5.81008	6.71443	-0.143857	-1.29214	5.26377	1.38087	2.57897	2.59824	0	1.31433	0.538375	1.41671	1.43488	-0.308758	-3.89887	-1.29386	-0.122018	1.07544e-10	cytochrome P450, family 82, subfamily G, polypeptide 1 [Source:EMBL;Acc:AEE76990.1]
AT3G25760	AOC1	-0.339582	-0.274501	-0.200485	-1.32143	-0.590335	-1.97459	-1.42501	-1.85791	-1.1349	-1.65339	-1.78777	-1.99539	-2.68733	-0.666122	-1.31288	-2.38836	-0.511611	-2.58986	-2.91235	0.916322	2.1052	-3.5039	1.95514	1.05648	-3.05929	0.807151	2.86153	-2.7236	-2.6669	2.03561	2.46206	1.64252	2.05796	0.898945	1.05418	2.43841	1.8678	3.52832	0.788238	-1.17514	0.388902	1.04683	1.43769e-08	allene oxide cyclase 1 [Source:EMBL;Acc:AEE77065.1]
AT3G25780	AOC3	0.0562255	-1.17624	1.14493	-2.39285	-1.19124	-1.47195	-3.05904	-3.47357	-2.96102	-2.8104	-2.29686	-4.2177	-3.46991	-0.602042	-1.6304	-4.33799	-0.728693	-4.1644	-2.00671	0.588183	1.66046	-1.55283	3.05758	2.17197	-1.6366	2.61978	3.43184	-2.28881	-2.59126	2.11654	0.0576596	1.99688	2.33822	0.535169	0.46669	-0.182816	0.539207	-0.885536	0.373374	-2.76058	-0.463434	-1.1648	4.20171e-14	allene oxide cyclase 3 [Source:EMBL;Acc:AEE77067.1]
AT3G26330	CYP71B37	0.771869	0.361411	0.890675	-2.23216	-0.982696	-4.9333	-2.58511	-2.58511	0.740775	-0.376176	0.847451	-2.58511	-2.58511	-2.45194	-2.58511	-1.36771	-2.58511	-2.58511	-0.329211	3.01145	3.35504	-1.41544	3.61545	6.5093	-0.809281	6.31054	6.69244	0.0569823	-0.495446	5.93567	4.68973	1.56424	3.32026	2.42723	1.48086	2.71804	4.24433	4.68797	2.70039	-2.58511	1.0387	-1.62078	5.50787e-07	cytochrome P450 71B37 [Source:EMBL;Acc:AEE77146.1]
AT3G27170	CLC-B	-0.355673	0.0530087	0.278031	-0.892101	-0.785842	-1.50985	-0.510032	-0.497576	-0.418816	-0.737069	-0.978119	-0.778254	-0.742714	0	0.0243664	-0.186954	0.358699	-0.731067	1.05685	1.52916	1.56055	0.634724	1.93831	2.40762	0.738656	2.49279	2.81281	0.745336	0.734575	1.88804	-0.432186	-0.333865	-0.606146	-1.29132	-1.27435	-1.16405	-0.341003	-0.146517	-0.418766	-2.06954	-1.49287	-1.87342	1.09631e-19	chloride channel protein CLC-b [Source:EMBL;Acc:AEE77275.1]
AT3G28007	SWEET4	0.340046	-0.571992	0.167957	-0.184364	-0.240397	-1.28967	-0.790119	-0.60281	-2.11516	-0.618453	-0.30804	-1.56145	-0.501847	-0.563039	-0.0778904	-1.17925	0.248152	-1.92766	-0.319718	0.102005	0.491189	-0.111501	-0.102974	0.991824	-0.758125	0.560314	0.424814	-0.566927	-0.267454	0.508291	2.45979	2.99987	2.82533	2.57589	2.21787	2.77004	2.32673	2.72477	1.94597	0.980655	0.86459	1.28322	7.73346e-19	nodulin MtN3-like protein [Source:EMBL;Acc:AEE77391.1]
AT3G28220	AT3G28220	0.605789	1.05422	1.18113	-1.13117	-0.229196	-1.71778	-1.84356	-1.29067	-0.887556	-1.12391	0.0340214	-1.11453	-1.53473	-1.7611	-1.60691	-0.958284	0.535048	-1.31684	-3.63516	1.14774	1.54741	-1.70413	1.18294	3.12456	-1.90704	2.86899	3.23488	-0.5389	-1.23993	2.58215	3.18686	3.20148	3.37044	2.67981	2.64058	3.75079	2.33935	3.77308	2.63941	-0.165489	1.52999	2.23401	1.40619e-11	TRAF-like family protein [Source:EMBL;Acc:AEE77418.1]
AT3G28290	AT14A	0.379831	0.429391	0.944942	-1.15317	-0.453526	-1.76689	-2.77679	-1.73326	-0.138165	-1.73394	-0.341829	-1.43295	-3.11013	-2.90811	-2.20375	-3.32638	-0.117619	-3.48983	-3.10731	1.23766	1.31853	-1.2399	1.0334	2.49021	-2.13052	2.24611	2.44085	-0.620398	-2.06945	1.78677	4.51943	4.23863	4.73342	3.69458	3.88956	4.54676	3.94403	4.73577	3.87759	1.00783	2.84022	3.40865	4.98559e-17	uncharacterized protein [Source:EMBL;Acc:AEE77428.1]
AT3G28930	AIG2	0.0307086	0.174269	0.10006	-0.295676	-0.7208	-1.0642	-0.756761	-0.63161	-0.540292	-0.638559	-0.660163	-0.537814	-0.72267	-0.664735	-0.972278	-0.590242	-0.831264	-0.41537	-0.0142183	0.0808678	0.346277	0.0821991	0.320944	0.309963	-0.555401	0.248345	0.879354	-0.215765	-0.380034	0.28107	1.27564	1.80339	1.58658	0.302588	1.11155	1.08908	1.09626	1.19089	1.30655	-0.0112562	0.0315418	0.380799	3.72455e-20	protein AIG2 [Source:EMBL;Acc:AEE77510.1]
AT3G29575	AFP3	-0.320604	-1.2785	-0.593715	-0.247739	-0.132077	-0.664325	-1.49137	-2.18981	-1.72195	-2.09568	-2.05138	-2.21788	-1.56747	-1.68725	-0.744465	-2.37101	-2.41406	-3.04961	1.42163	2.14152	2.12414	0.645163	1.59084	1.67013	0.35036	0.71905	1.96191	0.338803	0.585846	1.36345	-0.11107	-0.524896	-0.243568	-0.9083	-0.364171	-0.00329494	-0.425241	0.256075	-0.739297	-1.1763	-0.919321	-0.805817	5.69594e-26	Ninja-family protein AFP3 [Source:EMBL;Acc:AEE77590.1]
AT3G30775	ATPOX	0.268496	-0.0175624	0.393128	-1.19741	-0.791258	0.482213	0.0405335	0.111433	0.333475	0.827048	-0.0903635	0.554245	-0.261905	0.61931	0.698948	0.521584	-0.0861192	0.568202	-1.42498	-0.549231	0.0307956	-0.911747	0.147717	0	-1.56862	0.280475	1.42853	-1.59133	-1.72872	-0.131802	0.631591	1.93325	0.963387	0.361073	-0.30468	1.09806	0.607302	1.08987	0.471236	1.16676	2.22197	0.226318	9.00399e-10	proline dehydrogenase 1 [Source:EMBL;Acc:AEE77659.1]
AT3G43270	AT3G43270	-0.0870773	-0.102265	0.0716631	-0.934737	-0.570968	-0.843551	-0.302401	-0.325257	-0.152701	-0.149776	-0.485293	-0.406522	-0.204318	-0.0059762	0.191712	-0.31572	0.148832	-0.158487	-0.634425	0.679336	0.638244	-0.867115	0.388993	1.37627	-0.58473	0.683386	1.69792	-0.829627	-0.967018	0.789014	0.973515	0.989766	1.56901	0.735026	0.328011	0.756351	0.766042	1.30362	1.00707	0	0.0601645	0.485912	9.15724e-10	pectinesterase 32 [Source:EMBL;Acc:AEE77781.1]
AT3G44320	NIT3	-0.427327	0.73669	-0.178712	-0.137791	-0.654626	-0.335917	-1.03017	-0.993215	-1.02158	-0.973012	-1.43602	-1.91791	-1.37497	-1.33983	-1.40991	-0.4309	-0.121624	-1.36212	-0.208636	0.204949	0.235034	-1.26151	0	0.956719	-0.669152	1.20181	1.20548	0.157494	0.112212	1.05507	1.6074	1.29581	0.626326	0.226325	0.571605	0.767723	0.0704818	0.965102	0.191501	0.21198	-0.144705	0.15206	3.09228e-18	nitrilase 3 [Source:EMBL;Acc:AEE77890.1]
AT3G44720	ADT4	0.343053	0.344907	0.657382	-0.103506	-0.0725937	0.00669861	-0.928409	-0.925236	-0.662833	-0.335696	-0.730134	-0.421488	-0.389545	-0.397747	-0.523157	0.0191984	-0.0998268	-0.1951	-0.613514	0.0993996	0.247937	0.200784	0.737831	0.767353	0.580117	1.04124	1.42992	0.772695	0.67648	1.29158	0.113144	-0.40665	-0.00127411	-0.105889	-0.255449	-0.151222	0.0639954	0.264087	-0.0534287	0.070569	0.265879	-0.0416985	2.2037e-26	arogenate dehydratase 4 [Source:EMBL;Acc:AEE77939.1]
AT3G44860	FAMT	-0.463545	-0.482122	-0.271006	-0.82323	-0.810872	-1.13321	-1.24234	-1.81694	-1.02298	-1.79468	-1.91331	-1.76492	-2.19456	-1.05261	-1.31777	-2.48008	-1.33179	-2.19945	-0.0737429	1.11175	1.67978	-0.590147	1.78873	0.706187	-1.12979	1.32998	3.0415	-0.679191	-0.609077	2.06027	1.52007	1.03285	1.4993	-0.339811	0.857855	1.10155	0.598269	1.37969	-0.28586	-1.28325	-0.516679	0.0923948	2.94949e-13	farnesoic acid carboxyl-O-methyltransferase [Source:EMBL;Acc:AEE77962.1]
AT3G44880	LLS1	-0.0434106	-0.141295	0.000133812	-0.504161	-0.182271	-0.277473	-0.0321827	-0.10586	-0.0578022	0.00091362	-0.277956	-0.0490341	-0.0566473	-0.0763826	0.0994396	-0.223046	0.0723438	-0.306772	0.266409	0.524281	0.449883	0.0272532	0.849526	0.364194	-0.114123	0.460867	1.34014	-0.329149	-0.0846071	0.588156	0.182325	-0.0544748	-0.156751	-0.296401	-0.274497	-0.00481606	-0.0858841	0.554516	-0.453391	-0.410187	-0.151624	-0.255366	0.000537758	pheophorbide a oxygenase [Source:EMBL;Acc:AEE77964.1]
AT3G45130	LAS1	-1.49338	0.674473	0.389888	0	-1.79349	-2.05767	0.269256	0.117763	1.83904	-0.834767	-0.834767	-0.584541	-0.834767	-0.834767	-0.834767	-0.617371	-0.834767	0.971254	-0.834767	-0.834767	-0.834767	0.334897	-0.834767	-0.834767	-0.834767	-0.834767	-0.834767	-0.834767	-0.834767	-0.834767	3.53246	1.79101	3.9703	0.929645	1.35179	1.63188	2.71644	2.93354	1.28492	-0.834767	0.882145	0.714518	7.48929e-08	lanosterol synthase 1 [Source:EMBL;Acc:AEE77996.1]
AT3G45140	LOX2	-0.079278	0.280235	0.370241	-0.700556	-0.363777	-1.15489	-1.22291	-1.55847	-0.960875	-1.2526	-1.25618	-1.4713	-1.43757	-0.919233	-1.4454	-1.22624	-0.384946	-1.35032	-1.95594	0.666245	1.20615	-1.3205	0.974437	1.37324	-1.62344	1.30915	2.08773	-0.771853	-0.902337	1.34596	2.1418	2.14075	2.0233	1.44176	1.44475	2.32802	1.78573	2.55874	1.42389	0.292715	0.722636	1.28833	8.45603e-14	lipoxygenase 2 [Source:EMBL;Acc:AEE77997.1]
AT3G45590	SEN1	-0.0779948	0.144196	0.348747	-0.176755	-0.0468966	0.23816	0.417142	0.42319	-0.0917692	-0.142766	0.207294	0.450051	0.0283074	0.553198	-0.839589	0	0.429575	-0.25507	-1.13143	0.453491	-0.354065	-0.0448961	0.158596	-0.0994582	-0.108995	0.292102	-0.386998	-0.52284	0.208216	-0.419531	0.394945	0.447915	0.363433	0.101518	0.444185	0.5199	0.658654	0.586106	0.434276	1.01447	0.757823	0.621222	8.46876e-05	tRNA-splicing endonuclease subunit Sen2-1 [Source:EMBL;Acc:AEE78048.1]
AT3G46670	UGT76E11	0.112203	-0.0683378	0.102197	-0.124153	0.000311531	-0.244439	-0.325306	-0.196606	-0.358971	-0.336899	-0.160996	-0.0463772	-0.103139	0.0073576	-0.201142	-0.0822592	-0.354975	-0.064703	0.230337	0.460064	0.766492	0.300071	0.89178	0.571634	-0.0536137	0.520718	1.38648	0.281104	0.410736	0.789281	0.0712967	-0.0274906	0.239223	-0.0212708	0.00706673	0.298168	0.238903	0.432231	0.109693	-0.0652809	0.01227	0.100521	1.18453e-13	UDP-glucosyl transferase 76E11 [Source:EMBL;Acc:AEE78192.1]
AT3G46700	AT3G46700	-0.911438	-0.0443878	0.786491	-1.02188	-0.297411	-1.70132	-2.44719	-3.55121	-0.362832	-3.55121	-1.99312	-3.55121	-3.55121	-3.41805	-3.55121	-3.55121	-3.55121	-3.55121	-2.03228	3.11968	3.71407	-3.55121	5.44463	5.26751	-3.36035	5.4958	7.1491	1.02948	-0.239157	5.4286	1.18286	0.718429	1.59782	0.213202	1.00019	1.39349	0	1.49012	-3.55121	-3.55121	-1.02694	-2.58689	7.86116e-09	glucuronosyl transferase-like protein [Source:EMBL;Acc:AEE78195.1]
AT3G47340	AT-ASN1	0.602505	2.39306	0.561635	-1.28262	-0.962294	1.87939	3.37658	3.79846	3.19559	4.33333	3.96289	3.88193	3.4329	3.54846	3.07357	5.90751	6.16589	5.16072	0.0480952	-1.79995	-1.07501	0	-1.07763	-0.064327	-0.180436	-0.473235	-0.0523424	-2.6361	-0.8666	-1.05116	-0.00407028	-0.0674446	0.659333	-2.34385	-0.779259	0.824048	-1.60145	-2.50988	0.274458	-0.335829	1.69611	0.44102	2.39997e-28	asparagine synthetase [glutamine-hydrolyzing] [Source:EMBL;Acc:AEE78265.1]
AT3G47960	AT3G47960	-0.130121	-0.122128	0.300273	-0.581716	-0.674315	-0.283006	-0.454128	-0.493359	-0.411644	-0.683931	-0.504586	-0.560976	-0.62121	-0.50437	-0.475354	-0.799271	-0.451075	-0.716974	0.0514288	0.357009	1.06536	-0.159971	1.26581	1.26878	-0.243337	1.61694	2.47841	0.188427	0.212107	1.70634	0.386507	0.501349	0.480346	-0.268497	-0.332854	-0.0533924	-0.265218	0.44423	-0.966171	-0.895134	-0.436547	-0.304497	2.73391e-23	putative peptide/nitrate transporter [Source:EMBL;Acc:AEE78351.1]
AT3G48350	AT3G48350	-0.761399	-1.90303	-0.0952443	-1.00393	-0.684965	-0.505975	-0.0578003	-0.0801763	-0.131816	-0.872476	-0.459543	-1.22197	-0.476472	0.105752	0.646934	-1.83976	-1.92694	-1.66618	-0.479336	0.209949	0.00508833	-1.34317	-0.100526	0.893668	0.249181	0.429162	1.32631	-0.375542	-1.23641	0.604803	1.97441	1.3888	2.18168	1.18299	0.88328	1.42373	1.56687	2.36821	1.09061	0.76638	1.33254	1.40885	1.04019e-16	putative cysteine proteinase [Source:EMBL;Acc:AEE78406.1]
AT3G48520	CYP94B3	1.52941	-1.69005	1.51872	-2.47865	-0.928212	-3.83319	-2.50731	-4.46616	-4.55224	-2.72433	-1.74512	-2.46802	-6.41869	0.843759	-0.946218	-6.41869	-0.881858	-4.29074	-4.89976	2.45187	3.61832	-4.24902	4.58973	5.38588	-2.9059	5.31722	6.34917	-1.36156	-2.0071	4.69321	2.3776	2.92734	3.92554	2.04443	1.98713	2.41428	2.28596	2.08358	1.69874	-4.64625	-0.353049	-0.431999	7.42896e-08	cytochrome P450, family 94, subfamily B, polypeptide 3 [Source:EMBL;Acc:AEE78426.1]
AT3G48890	ATMP2	-0.233061	-0.0530132	-0.106037	-0.317013	-0.264807	-0.439393	-0.104432	-0.124354	-0.00512695	-0.482949	-0.22286	-0.227288	-0.257277	-0.327845	-0.244544	-0.386197	-0.34643	-0.256078	0.201244	0.164925	0.131621	-0.0653334	0.169621	0.0753937	-0.128173	0.10253	0.694628	-0.161383	-0.188934	0.0682631	0.419747	0.353311	0.507527	-0.115732	0.298615	0.30328	0.188118	0.744059	0.042346	-0.114092	-0.127166	-0.102398	5.21973e-09	membrane steroid-binding protein 2 [Source:EMBL;Acc:AEE78470.1]
AT3G49620	DIN11	0.0327317	0.584664	1.4623	-1.328	-2.28504	-1.7438	0.0707676	-0.0807259	-2.03326	-0.561291	0.399302	-1.78303	0.244869	-2.03326	-2.03326	-0.493932	0.459536	-2.03326	-2.03326	1.3746	0	-0.863591	1.90427	2.68757	-1.25743	1.83059	1.45563	-2.03326	-2.03326	2.11131	0.0709379	2.20724	3.68609	-0.268844	1.41123	-2.03326	0.643485	0.887059	2.21973	0.546535	0.00558448	-2.03326	0.000549988	2-oxoglutarate-Fe(II)-dependent oxygenase domain-containing protein [Source:EMBL;Acc:AEE78567.1]
AT3G50280	AT3G50280	-0.778756	0.62203	1.63972	-1.38957	-0.869722	-1.28006	-1.1784	-4.08978	-1.96957	-3.20277	-2.53169	-3.83955	-4.08978	-0.956611	-4.08978	-4.08978	-0.481506	-2.69879	-4.08978	-0.196496	1.49807	-1.59818	1.66333	2.06582	-1.09156	3.12277	3.26984	-0.0481257	-1.58508	2.76554	2.00235	2.413	2.83504	0.532618	2.51671	1.59189	1.36226	0.718066	1.38041	-0.509984	-0.46844	0.598974	1.99208e-13	uncharacterized acetyltransferase [Source:EMBL;Acc:AEE78648.1]
AT3G50310	MAPKKK20	0.574064	0.674473	0.518385	-0.928503	-0.672078	0.612388	-1.07574	-1.07574	-1.07574	0.396224	-1.07574	-0.825516	-1.07574	-1.07574	-1.07574	0.141655	-1.07574	-0.26972	-0.141774	-1.07574	1.27944	-0.906077	1.21793	1.30523	-0.884878	0.729213	1.82818	-1.01861	-1.07574	0.981359	0.876449	0.871969	0.0288908	-1.07574	0.668302	0.168514	-0.983963	1.52265	-0.277981	-1.07574	0.963099	2.21051	0.000881736	mitogen-activated protein kinase kinase kinase 20 [Source:EMBL;Acc:AEE78651.1]
AT3G51090	AT3G51090	-0.325535	0.367838	0.54162	-1.23095	-0.213268	-0.71973	-1.21692	-0.611681	-0.788909	-1.00652	-1.11833	-1.46926	-0.608015	-0.516088	-1.23191	-0.713597	0.204642	-0.743543	-0.0355005	1.60406	2.06035	0.514306	2.01863	2.72083	0.792822	2.81803	2.92271	0.417364	0.0734787	2.34985	-0.0837727	0.0471554	0.209065	0.0853372	-0.131097	-0.421596	-0.0210538	0.419466	-0.0413113	-0.867327	-0.488349	-0.446414	5.80445e-13	uncharacterized protein [Source:EMBL;Acc:AEE78748.1]
AT3G51240	TT6	-0.0699155	-0.218976	0.0998147	0.361345	0.256941	0.274659	-2.09164	-2.15836	-2.11946	-2.31909	-1.99223	-2.26788	-1.88384	-1.92197	-1.33414	-1.93728	-2.11745	-1.74215	1.64455	1.20419	1.24573	1.66687	1.33923	1.38781	1.5419	1.10971	1.71538	1.98739	1.8383	1.62533	-0.334444	-0.606579	-0.207191	-0.0475073	-0.0206509	-0.309234	-0.318632	-0.0422869	-0.48461	0.101911	0.0779839	-0.201447	0	Naringenin,2-oxoglutarate 3-dioxygenase [Source:EMBL;Acc:AEE78767.1]
AT3G51440	AT3G51440	0.526556	1.22541	-0.554704	-0.981138	-1.26926	-1.46287	-2.44439	-2.01092	-1.68197	-1.66141	-1.76793	-1.12826	-2.00726	-4.41525	-3.6458	-3.33102	-1.31866	-1.74239	0.77787	1.51596	1.77734	-0.291288	2.18181	0.516541	-0.550197	1.97491	2.98522	-0.403826	-0.721789	2.59213	2.58258	2.21692	2.02068	0.34528	0.830578	1.83653	1.18722	1.79023	0.00423241	-1.07554	-0.139625	-0.191776	2.47107e-13	strictosidine synthase family protein [Source:EMBL;Acc:AEE78793.1]
AT3G51450	AT3G51450	0.0223429	-0.269739	0.213642	-1.22952	-0.394985	-1.52934	-2.59112	-3.25271	-2.6323	-2.76331	-2.42958	-3.2162	-3.87435	-1.74539	-2.71113	-3.80745	-1.4939	-3.83873	-0.836157	2.03786	2.38647	-0.755055	2.52995	2.4542	-1.06144	2.58049	3.54787	-0.626604	-0.929835	2.93481	1.76523	1.40183	1.39923	0.62155	1.05223	1.70756	1.12651	2.09555	0.518027	-0.983059	-0.244671	0.37981	1.94413e-16	strictosidine synthase family protein [Source:EMBL;Acc:AEE78794.1]
AT3G52870	AT3G52870	0.0561113	0.291569	0.3216	0.0573228	-0.0156371	-0.160497	-0.227531	0.027504	-0.229926	-0.340431	0.140224	-0.0614119	-0.13253	-0.371284	-0.452291	0.0678358	-0.137258	-0.0119753	-0.427292	0.0284443	-0.0150518	-0.170967	0.201206	0.520662	-0.190505	0.63247	0.597011	0.293688	0.302443	0.614813	0.133841	0.0642185	0.100826	0.0520124	0.199962	0	0.181538	0.104156	0.132729	0.0870924	-0.0460262	-0.104136	7.12921e-18	IQ calmodulin-binding motif family protein [Source:EMBL;Acc:AEE79002.1]
AT3G53180	AT3G53180	0.133513	-0.117643	0.0289288	-0.641649	-0.196371	0.0533285	-0.365929	-0.304129	-0.253991	-0.260571	-0.122612	-0.140326	-0.29782	-0.216545	-0.222436	-0.343141	-0.31443	-0.432159	0.424856	0.965472	1.37603	0.163566	1.45618	1.2334	0.0647106	1.1799	1.74032	-0.0811892	0.0252142	1.11596	0.0809917	-0.319489	-0.132654	-0.190766	-0.649466	-0.120031	-0.205359	0.231004	-0.492329	-0.271434	-0.00908089	-0.0261841	5.62973e-11	glutamate-ammonia ligase-like protein [Source:EMBL;Acc:AEE79045.1]
AT3G54640	TSA1	-0.0110725	-0.127969	0.43384	-0.56518	-0.298245	-1.24413	-0.450124	-0.619007	-0.506224	-0.605314	-0.409764	-0.593493	-0.394506	-0.541511	-0.694944	-0.785686	-0.572135	-0.657047	-0.369638	0.154171	0.0514765	-0.559309	0.310733	1.38611	-0.493773	1.21879	1.03228	-0.379371	-0.414902	0.856028	1.67662	2.14024	1.87387	1.34625	1.5486	1.90115	1.69188	1.95164	1.4678	0	0.403709	0.975228	1.61413e-20	tryptophan synthase alpha chain [Source:EMBL;Acc:AEE79260.1]
AT3G54990	SMZ	1.01662	0.824095	1.26325	0.169248	-0.0911369	0.385237	-2.54697	-1.23903	-2.19958	-1.17903	-0.677867	-1.07884	-2.6948	-1.51783	-1.42645	-1.4336	-0.935808	-0.797382	-1.00243	0.743854	1.40292	0.103634	1.90031	2.93015	-0.652775	2.07176	2.18846	1.26472	0.497561	2.35291	1.10208	0	-0.224432	0.0203104	0.990663	-0.406737	-0.401673	0.0766773	-0.33128	0.116812	1.21515	-0.832521	5.15364e-16	AP2-like ethylene-responsive transcription factor SMZ [Source:EMBL;Acc:AEE79324.1]
AT3G55110	AT3G55110	-0.0028013	0.363139	0.97668	-0.857995	-0.626897	-0.879927	-0.604241	-0.83867	-1.0777	-1.04769	-0.539474	-0.941854	-0.494416	-1.61597	-2.06065	-1.02049	-0.824819	-1.23631	0.134204	1.88182	2.09266	0.832453	2.51891	3.68736	1.20335	3.63478	2.15202	1.12714	0.674562	2.61446	1.70913	1.27605	1.2679	0.810737	0.999046	0.56261	0.492156	0.425898	0.263892	-0.935828	-0.236763	-0.285243	1.38633e-16	ABC transporter G family member 18 [Source:EMBL;Acc:AEE79341.1]
AT3G55130	ATWBC19	-0.0318886	0.128116	0.01699	-0.433927	-0.426853	0.00136693	-0.231257	-0.160218	-0.119008	-0.192338	-0.229626	-0.184186	-0.158666	0.0424261	-0.0712852	0.189748	0.15495	-0.147875	0.426457	1.06721	0.957007	-0.0896692	1.08711	1.50421	0.0144167	1.60925	1.7887	0.258257	0.17588	1.67645	0.592512	0.456492	0.264393	-0.270222	0.193548	0.109513	0	0.18364	-0.133609	-0.180515	-0.0442209	0.278868	2.69272e-12	ABC transporter G family member 19 [Source:EMBL;Acc:AEE79343.1]
AT3G55970	ATJRG21	0.0209429	0.176053	1.16057	-2.254	-1.12123	-2.64794	-1.01554	-2.86748	-0.3097	-1.61108	-0.11896	-2.39986	-4.27885	-1.6056	-4.59546	-5.82001	0.297276	-4.42902	-2.88604	2.4681	3.21531	-3.32841	3.92968	5.67782	-1.82179	5.78233	5.8321	-0.104668	-1.31531	4.45063	4.00877	3.79937	4.03778	2.42688	3.16758	2.88777	3.05477	4.00057	2.57981	-1.04757	1.34812	1.39078	4.21101e-09	jasmonate-regulated protein [Source:EMBL;Acc:AEE79462.1]
AT3G56200	AT3G56200	-0.267614	-0.109644	0.128129	-1.14544	-0.599432	-1.57192	-0.438612	-0.19097	-0.0467682	-0.445699	-0.707981	-0.325513	-0.537766	-0.159698	0.21386	-0.538137	-0.0125723	-0.261827	-1.18949	1.46422	1.9199	-1.57208	2.30287	1.84822	-1.38243	2.20966	3.45151	-0.702671	-0.703767	2.24885	-0.531977	-0.992745	-0.691524	-1.89231	-1.14544	-0.976787	-1.05294	0.377814	-2.35149	-3.67604	-2.68908	-1.37724	4.0983e-07	transmembrane amino acid transporter-like protein [Source:EMBL;Acc:AEE79493.1]
AT3G57020	AT3G57020	-0.11399	-0.307914	-0.327118	0.145478	0.0941591	0.17761	-0.328671	-0.372946	-0.41074	-0.503943	-0.458933	-0.491452	-0.195485	-0.414859	-0.138164	-0.553007	-0.59602	-0.523223	0.593072	0.470446	0.454895	0.268118	0.128119	0.140821	0.377279	-0.0794411	0.674738	0.549227	0.610321	0.249463	-0.888674	-1.49552	-1.03567	-1.34079	-1.06729	-0.72931	-1.32725	-0.776778	-1.34377	-0.923099	-0.946016	-1.04585	1.81521e-26	strictosidine synthase family protein [Source:EMBL;Acc:AEE79599.1]
AT3G57520	SIP2	-0.330687	-1.33856	0.0469021	-0.656143	-0.181753	1.07113	-2.41081	-2.54686	-2.27888	-2.88444	-2.6545	-2.68966	-2.08786	-1.07198	-0.18539	-2.66986	-2.32852	-2.36251	-0.391797	0.704318	1.41509	-0.714724	1.44592	1.13712	-0.654426	1.4759	2.22895	-0.158748	-0.211493	1.45224	0.669972	1.76632	1.75543	1.34861	1.06486	1.23299	1.17179	1.44948	1.0675	2.24085	2.62146	2.03985	2.8318e-28	putative galactinol--sucrose galactosyltransferase 2 [Source:EMBL;Acc:AEE79666.1]
AT3G59710	AT3G59710	-0.382723	-0.410649	0.00974846	-0.887333	-0.367268	-0.732042	-1.21838	-1.68	-0.99652	-1.52687	-1.74687	-1.76933	-1.37148	-0.985104	-1.67908	-2.02568	-1.2272	-2.01473	-0.603824	1.27913	0.978962	-0.655822	0.417072	1.92226	-0.48607	1.32833	1.71594	-0.444171	-0.967369	1.30774	1.76702	1.00665	1.81895	0.695746	1.67726	1.1178	0.697407	1.68108	0.556406	0.0773683	0.251644	0.409751	5.21743e-15	Rossmann-fold NAD(P)-binding domain-containing protein [Source:EMBL;Acc:AEE79958.1]
AT3G59760	OASC	-0.0494083	-0.122972	0.316203	-0.598215	-0.186986	-0.890117	-0.721242	-0.592649	-0.787846	-0.742029	-0.731629	-0.776302	-0.644745	-0.588901	-0.934632	-1.20948	-0.429598	-0.898112	-0.526103	0.653572	0.920993	-0.486756	0.922888	1.56094	-0.451249	1.42659	1.51984	-0.246902	-0.330875	1.27831	1.14542	1.29768	1.16312	0.764251	1.06315	1.21785	1.08565	1.29795	0.932907	-0.101973	0.160301	0.587821	1.04004e-14	cysteine synthase [Source:EMBL;Acc:AEE79963.1]
AT3G60130	BGLU16	0.234853	0.408041	0.165471	-0.505794	-0.196813	0.867029	-0.141997	0.125501	0.0776405	0.377844	0.119237	0.268622	-0.153185	-0.138803	-0.422036	0.0307941	0.47562	0.00368309	-1.21533	0.228693	0.0787172	-1.35136	0.292148	0.6477	-0.658963	0.61212	-0.253952	-1.26869	-0.805175	0.255691	1.41086	0.40015	0.44569	0.877176	0.119744	0.669337	0.158331	0.79279	0.0293016	1.27917	1.45631	0.846035	1.15411e-13	beta glucosidase 16 [Source:EMBL;Acc:AEE80016.1]
AT3G60490	AT3G60490	-0.0346746	-0.337454	0.105137	-0.66278	-0.744668	-0.53967	-1.323	-1.42702	-1.42702	-1.42702	-1.42702	-1.42702	-1.42702	0.706141	-0.524407	-0.209627	-1.42702	-0.621002	-0.493056	0.658901	1.41359	-1.25736	0.451608	2.70059	-0.23616	3.38017	3.0832	0.952032	0.0776751	3.20916	-0.0597947	1.8849	0.262572	-1.42702	1.12437	0.156321	0.664755	-0.243673	0.0278494	-0.730536	0.987481	-1.42702	1.6271e-09	ethylene-responsive transcription factor ERF035 [Source:EMBL;Acc:AEE80067.1]
AT3G61190	BAP1	0.577224	-1.0477	-0.237775	-1.13654	-0.26893	-0.785716	-1.18112	-1.42572	-1.17076	-0.754283	-0.504661	-0.786988	-0.869514	0.797557	1.25989	-1.63479	-0.104294	-0.216086	-0.208217	-0.0292931	-0.0424328	0	0.0529208	-1.04619	-0.0942788	0.338572	1.29804	-0.166239	-1.32101	-0.380045	-0.193021	-0.167506	0.773687	0.0642333	-0.586903	0.129039	-0.0848393	0.357639	1.43941	-0.383423	-0.175912	-0.0856032	6.74149e-16	BON1-associated protein 1 [Source:EMBL;Acc:AEE80171.1]
AT3G61890	ATHB-12	-0.293231	-0.312473	-0.378755	-0.361252	-0.178795	-0.833123	0.553205	0.444835	0.648874	0.349933	0.205583	0.211706	0.228887	0.139452	0.223517	-0.101287	-0.0456648	-0.198611	0.453357	1.27919	1.41137	-0.180015	0.830863	1.35681	-0.252555	0.526327	0.977757	-0.394915	0.0590219	0.503666	-1.06874	-1.02098	-0.824915	-1.83873	-0.916316	-0.695971	-1.17293	-0.875028	-1.16539	-1.94507	-1.9157	-1.85196	7.92972e-28	homeobox-leucine zipper protein ATHB-12 [Source:EMBL;Acc:AEE80275.1]
AT3G62010	AT3G62010	0.0844024	0.425017	0.583838	-0.52153	-0.0390711	0.57679	0.0634441	-0.205276	0	0.141307	-0.1499	0.119969	-0.209808	-0.0208025	-0.215317	0.2273	0.48343	0.118395	-1.87624	-1.15504	-0.463096	-1.77296	-0.133431	0.163532	-1.67582	0.301083	0.694207	-1.27891	-1.40925	0.443045	0.128488	-0.153484	-0.0324802	0.084609	-0.472901	0.213602	-0.302423	0.267176	-0.331321	0.311762	0.508898	0.543142	2.04175e-11	uncharacterized protein [Source:EMBL;Acc:AEE80294.1]
AT4G01080	TBL26	-0.352587	-0.247419	0.238349	-0.42883	-0.300621	-2.2716	-1.62934	-1.79417	-1.25411	-2.00557	-1.66694	-2.06288	-1.75792	-1.11142	-1.38368	-1.92564	-1.32886	-1.74078	-0.0900059	1.48575	1.5946	0.325033	1.67546	1.7049	-0.00161839	1.79412	2.53633	0.494694	0.462518	2.08514	0.669013	0.448397	0.664267	-0.239187	0.12933	0.989672	0.968043	1.72826	0	-2.09736	-1.34857	-0.672582	5.08941e-19	protein trichome birefringence-like 26 [Source:EMBL;Acc:AEE81979.1]
AT4G02360	AT4G02360	-0.323037	-0.774588	0.389748	-1.45017	-0.495126	-2.37757	-4.27836	-2.84489	-2.77897	-5.96735	-1.18687	-3.71712	-2.42619	-3.24922	-2.7428	-4.16499	-2.73759	-3.8394	-0.785453	1.68843	1.95901	-0.990329	1.97737	3.04419	-1.68902	3.13827	3.62387	-1.00333	-0.877687	2.60362	3.01484	2.41461	2.77419	1.50725	2.3579	2.85311	2.2431	3.01685	1.40027	-1.15052	-0.296239	0.974254	4.70025e-16	uncharacterized protein [Source:EMBL;Acc:AEE82159.1]
AT4G04020	FIB	-0.245617	-0.33621	-0.311945	-0.00693002	-0.0991646	0.208263	-0.730347	-0.719024	-0.808139	-0.975738	-0.949701	-1.06892	-1.02839	-0.800657	-0.940748	-1.18594	-1.43317	-1.15932	0.725361	0.784088	0.497607	0.182138	0.903601	-0.0145168	0.0858002	0.0523863	0.762146	0.242902	0.340944	0.295696	-0.191598	-0.588536	-0.422427	-0.847057	-0.625932	-0.0270662	-0.312899	-0.0522518	-1.18129	-0.287992	-0.388162	-0.245494	4.25922e-21	putative plastid-lipid-associated protein 1 [Source:EMBL;Acc:AEE82363.1]
AT4G04840	ATMSRB6	0.387308	0.875739	0.661259	-0.704679	0.145065	-0.328622	-2.3327	-1.9278	-2.08048	-1.80143	-1.46232	-1.91531	-2.42776	-2.57345	-2.40689	-1.66529	-1.42978	-1.68582	-1.20234	1.03545	1.27111	-0.752504	1.62564	2.21486	-0.761547	2.1778	2.52697	0.0821934	-0.160684	1.90768	0.845697	0.191695	0.509183	0.465959	0.586774	0.929039	0.380456	1.30965	-0.00545788	0.015254	0.227479	0.45605	3.28039e-17	peptide methionine sulfoxide reductase B6 [Source:EMBL;Acc:AEE82431.1]
AT4G08170	AT4G08170	0.00717556	0.0449141	0.643635	-1.88052	-0.38454	-0.387629	-0.970168	-1.05684	-0.844646	-0.979898	-0.898892	-0.97134	-1.09381	-0.478949	-0.916714	-0.926891	-0.478343	-0.949497	-0.189713	1.68467	2.37549	-0.194873	2.74979	3.24644	-0.103815	3.96865	4.59471	-0.110517	-0.678107	3.6066	0.228007	0.311871	0.731188	-0.136342	0.0790253	0.174762	-0.317704	0.0475845	-0.999791	-1.30758	-0.806522	-0.3187	2.85905e-10	inositol-tetrakisphosphate 1-kinase 2 [Source:EMBL;Acc:AEE82603.1]
AT4G09510	CINV2	-0.0869859	-0.071709	0.346134	-0.472796	-0.0609903	-0.538504	-0.724246	-0.443292	-0.445696	-0.792925	-0.459348	-0.621919	-0.461197	-0.0963173	-0.636361	-0.552168	-0.293974	-0.56286	-0.382417	0.201381	0.374172	-0.0949373	0.463139	0.863336	-0.199286	0.929378	1.27713	-0.138859	-0.139679	0.867377	0.673235	0.836986	0.950668	0.752021	0.699954	0.825943	1.22476	1.06185	1.11225	0.393287	0.590799	0.79926	3.92774e-20	cytosolic invertase 2 [Source:EMBL;Acc:AEE82760.1]
AT4G10390	AT4G10390	-0.338394	-0.648286	0.563766	-1.72788	-0.611486	-2.2311	-1.27971	-1.94021	-1.72673	-2.12122	-1.16062	-2.67999	-2.26435	-0.472719	-2.63167	-2.71282	-1.31612	-3.28466	-0.629468	1.70374	2.38128	-0.466937	2.91319	2.7006	-0.279923	2.96812	4.32279	-0.488466	-0.840557	3.15639	0.812574	1.22778	1.25332	-0.0419278	1.13532	0.365828	0.364844	-0.213436	0.185669	-3.43372	-1.73331	-1.18918	1.28411e-14	protein kinase family protein [Source:EMBL;Acc:AEE82875.1]
AT4G13410	ATCSLA15	0.2165	0.945088	1.43235	-1.12216	-0.387069	-1.71106	-3.98007	-4.23553	-2.23987	-4.61118	-1.44318	-3.75161	-3.00816	-4.63715	-5.67342	-4.61294	-1.7512	-4.11932	-3.80618	0.78861	1.62731	-1.30964	1.28432	2.93212	-1.1819	2.97393	2.94202	-0.247975	-1.044	2.65954	2.92339	2.52104	2.7344	2.08991	1.97677	2.95094	2.21487	3.53346	2.02487	0.359256	1.00544	1.27532	3.28039e-17	putative mannan synthase 15 [Source:EMBL;Acc:AEE83276.1]
AT4G14090	AT4G14090	0.236605	0.318791	0.133944	0.127967	-0.116501	0.245571	-0.508816	0.17658	-0.319407	0.389126	-0.443013	0.112059	0.227648	0	0.299173	0.705866	0.213496	0.563831	0.375179	-0.4625	0.0281987	0.755113	-0.229298	-0.183104	0.683426	-0.288141	0.41468	0.457397	0.663181	0.073287	-0.988419	-1.13072	-0.714608	-0.921518	-1.67988	-0.581854	-0.748301	-0.457375	-1.30212	-0.708415	-0.356061	-0.706608	2.13092e-17	anthocyanin 5-O-glucosyltransferase [Source:EMBL;Acc:AEE83370.1]
AT4G14680	APS3	-0.143054	0.285302	0.529242	-0.250435	-0.309995	-0.610376	-0.500739	-0.792144	-0.488237	-0.479131	-0.967757	-0.763395	-0.873423	-0.324851	-0.503428	-0.625372	0.142191	-0.362614	-1.73917	0.0339012	0.240026	-1.21978	0.396727	0.945544	-1.13291	0.727735	0.545044	-0.561268	-0.835813	0.785641	0.911269	0.723717	0.614899	0.429338	0.49783	0.392732	0.437308	1.08457	0.323894	-0.439089	-0.176677	0.630411	2.0516e-15	3'-phosphoadenosine 5'-phosphosulfate synthase [Source:EMBL;Acc:AEE83474.1]
AT4G15440	HPL1	0.272185	-0.154823	0.651549	-1.14315	-0.215788	-0.935697	-1.1094	-1.59912	-0.978562	-0.895724	-0.975819	-0.998984	-1.05345	-0.31281	-1.03739	-1.47986	-0.0292339	-1.35902	-1.05209	2.08292	2.14071	-0.342148	2.60405	2.86429	-0.858173	2.84823	3.79691	-0.358815	-0.528923	3.24525	1.6883	1.51742	1.58481	1.11714	1.57579	1.45024	1.24384	1.35651	1.1686	-0.358531	0.387335	0.93305	1.35936e-11	hydroperoxide lyase 1 [Source:EMBL;Acc:AEE83604.1]
AT4G15530	PPDK	-0.484675	-0.861395	-0.987634	0.131777	-0.355974	-0.0590363	0.116003	0.0577316	0.360861	-0.139488	-0.765445	-0.0144968	-0.197987	0.250313	0.813322	-0.871691	-0.27466	-0.572185	1.12113	0.535982	-0.03407	0.331586	0.454667	-2.12611	0.250917	-0.94262	0.669602	-0.0425882	0.561003	-0.145183	-0.300608	-0.923009	-1.06647	-1.24481	-1.51553	-0.597662	-0.790369	-0.0298796	-1.96992	-1.30615	-0.943923	-0.717205	3.97878e-07	pyruvate, phosphate dikinase 1 [Source:EMBL;Acc:AEE83618.1]
AT4G16590	ATCSLA01	0.179593	-1.1573	0.8393	-2.12261	-0.54061	-2.82498	-3.09712	-5.15509	-1.68197	-3.14225	-2.61913	-3.63401	-4.83243	-3.03414	-3.90167	-6.01576	-2.42527	-6.7991	-2.58632	2.48307	2.83151	-0.824128	2.62501	3.44528	-0.476617	3.96969	4.18863	-0.562803	-1.29966	3.17633	2.30614	1.55154	1.78776	1.18439	1.20266	1.63655	2.53841	3.23999	1.90633	-0.788145	0	-0.00205612	4.57151e-16	cellulose synthase-like A01 [Source:EMBL;Acc:AEE83774.1]
AT4G17470	AT4G17470	0.142194	1.21173	0.711049	-1.46521	-0.562156	-0.714237	-3.88228	-4.12507	-2.17919	-3.97377	-1.76061	-4.02558	-3.05042	-3.82077	-5.76506	-4.15126	-0.342546	-4.50726	-4.25801	1.64281	2.13679	-3.10614	2.09344	2.66745	-2.11493	3.09809	2.31606	-1.20335	-2.53998	2.64691	3.057	2.7156	2.47031	1.69069	2.38824	2.47751	1.82771	2.50023	1.62635	0.676425	1.47219	1.66297	1.80419e-13	palmitoyl-protein thioesterase [Source:EMBL;Acc:AEE83897.1]
AT4G21830	ATMSRB7	-0.722424	0	1.31153	-1.74999	-1.77224	-3.0001	1.10917	-1.16478	-0.298331	-1.16478	-0.191655	-1.16478	-1.16478	-1.16478	-1.16478	-1.16478	-1.16478	-1.16478	-1.16478	-0.0788565	2.32791	-0.995116	3.58832	2.42564	-1.16478	3.34061	3.7384	-0.522691	-1.16478	2.35175	4.86541	3.67046	5.97327	2.99195	3.2797	2.92078	4.18463	4.29159	1.88091	-1.16478	1.13709	1.3845	5.72664e-11	peptide methionine sulfoxide reductase B7 [Source:EMBL;Acc:AEE84509.1]
AT4G21850	MSRB9	-1.23517	-1.02805	1.99481	-0.275529	-1.45433	-1.9472	-0.222392	-1.71419	-0.34084	-1.45779	-1.10863	-3.4165	-2.71053	-1.53356	-0.956751	-3.66672	-0.951537	-3.66672	-3.66672	-1.25887	0.536459	-0.689702	1.48493	0.80008	-3.66672	2.07683	2.06163	-1.02463	-1.57706	2.24684	3.65778	3.48734	4.53857	2.28447	3.31573	1.72049	3.59498	2.63211	3.10832	-0.894286	2.33559	2.05249	9.14676e-12	peptide methionine sulfoxide reductase B9 [Source:EMBL;Acc:AEE84511.1]
AT4G21865	AT4G21865	-1.40166	0.71524	0.279462	-1.23534	-0.0666127	-1.8609	-0.144618	-1.55915	-1.1598	-1.62467	-1.86048	-3.58338	-2.29244	0	-2.34603	-0.446283	-0.603847	-1.44262	0.623925	1.42224	1.44758	-0.204508	1.29231	3.24434	-0.320813	3.64286	3.00891	0.130413	-0.42907	2.9236	1.03612	1.16722	0.820097	0.885004	1.0017	0.936892	0.428099	0.934708	-0.335404	-2.06117	-0.946767	-1.54735	5.40793e-10	uncharacterized protein [Source:EMBL;Acc:AEE84516.1]
AT4G22470	AT4G22470	-0.0346745	0.258222	0	-0.0733306	0.547088	-0.166828	0.104024	0	0	0	0	0	0	0.133164	0	0	0.90783	0	0	0	0	0	0	0	0	0.219992	0	0	0	0	0.782266	0.94771	4.49695	3.46485	2.74404	1.65929	1.67674	0	2.11969	0	1.52427	1.77168	9.25266e-10	protease inhibitor/seed storage/lipid transfer protein (LTP) family protein [Source:EMBL;Acc:AEE84610.1]
AT4G22592	CPuORF27	-0.0494404	-0.54187	-0.306906	-0.878198	-0.519923	-0.878435	-0.976088	-0.716034	-0.813638	-0.845777	-1.10172	-0.706587	-0.566382	-0.627093	-0.441349	-1.15274	-1.19661	-0.911083	0.518674	0.337919	0.375279	0.0958529	0.348832	-0.133529	-0.190828	0.126722	0.762235	-0.637984	-0.916073	-0.382408	-0.340983	0.754701	0.624047	-0.493691	0	-0.0283127	-0.431217	-0.681738	-0.201545	-1.93578	-1.21809	-0.795936	9.64832e-24	uncharacerized protein [Source:EMBL;Acc:AEE84628.1]
AT4G22753	SMO1	-0.0731433	0.221561	0.524569	-0.290323	0.0850229	0.237537	0.055975	-0.0661211	-0.188559	-0.313039	0.00528812	-0.110384	-0.122257	-0.112162	-0.324553	0.0487986	-0.0628653	0.119777	-0.525106	0.271636	0.413217	-0.231414	0.48186	1.48301	-0.210055	1.08275	0.7533	-0.0406103	-0.0855389	0.881177	0.0574465	-0.402391	-0.365459	-0.0677681	-0.203594	-0.183973	-0.182445	0.133041	0	0.239397	0.333106	0.090704	0.0107766	sterol 4-alpha methyl oxidase 1-3 [Source:EMBL;Acc:AEE84649.1]
AT4G22970	RSW4	0.00139698	0.123995	0.690036	-0.289419	0.202512	0.157438	0.0475941	-0.543011	-0.700174	-0.297751	-0.340212	-0.553438	-0.610427	-0.570963	-0.62094	-0.535641	-0.644295	-0.250409	-0.647304	-0.96031	0.159203	0.23614	0.174503	0.211053	0.0929141	0.623924	-0.149104	-0.240198	-0.0913701	0.0310445	-0.482978	0.538326	0.230579	0.897049	-0.343413	0.339829	0.419359	-0.856127	0.751526	-0.138143	0.58702	0.338197	3.0492e-09	separase [Source:EMBL;Acc:AEE84686.1]
AT4G23100	CAD2	0.0486018	-0.20528	0.00573031	-0.168708	0.0406621	-0.0574805	-0.224226	-0.227201	-0.214112	-0.199728	-0.160417	-0.15959	-0.111478	-0.18014	-0.159712	-0.308886	-0.412909	-0.345374	-0.086751	0.121927	0.102649	-0.0446644	0.0536137	0.146067	-0.0863543	0.124216	0.130956	-0.155788	-0.171464	-0.0100527	0.0705566	0.0526485	-0.158135	0.0488215	-0.0295219	0.0677567	0.0902309	0.188655	0.0964899	0.114847	0.0989809	-0.0108938	3.88868e-18	glutamate-cysteine ligase [Source:EMBL;Acc:AEE84707.1]
AT4G23590	AT4G23590	0	-0.619604	-0.0629834	-0.0636211	0.136195	-0.936618	0	0	0	0	0	0	0.956197	0	0.902616	0	0	0	0	0	1.61822	0.169665	0.293669	0.965935	0.190863	0	0	0	0	0	0.782266	1.62578	0.104632	0.764413	0.744043	1.41281	0.0917784	0.598387	2.11969	0	0	0	0.0100584	tyrosine transaminase-like protein [Source:EMBL;Acc:AEE84780.1]
AT4G23600	JR2	-0.516102	0.164564	-0.191709	-0.856116	-0.589069	-1.45813	-1.60516	-2.38375	-1.37688	-2.11843	-2.32364	-2.47203	-2.49031	-1.36304	-1.96184	-2.12015	-1.30043	-1.90092	-0.407009	1.42551	1.73401	-0.699054	1.73825	1.13818	-0.986182	1.51755	2.56669	-0.721808	-0.269732	1.52125	2.65727	2.36425	2.33534	1.15413	1.68629	2.74924	2.20672	3.2091	1.5102	0.304688	0.810944	1.43602	1.56436e-17	cystine lyase [Source:EMBL;Acc:AEE84781.1]
AT4G24000	CSLG2	-0.213839	0	-0.331276	-0.437447	-0.589546	-1.72111	-0.599141	-0.165672	-0.703165	-0.703165	-0.703165	-0.703165	-0.703165	-0.703165	-0.703165	-0.703165	-0.703165	-0.703165	2.03816	1.38276	1.91505	0.788428	2.17547	1.37825	-0.703165	1.32418	2.52268	0.353962	0.801534	0.675864	1.0791	0.244546	-0.598532	-0.703165	0.362806	-0.703165	1.19597	1.06515	1.0946	-0.703165	-0.40129	-0.703165	3.66668e-06	cellulose synthase-like protein G2 [Source:EMBL;Acc:AEE84838.1]
AT4G24110	AT4G24110	-0.137462	0	1.17749	-1.87784	-1.58818	-0.413569	-0.624814	-1.72884	-0.862387	-1.72884	-0.170749	-1.72884	-1.72884	-1.72884	-1.72884	-1.72884	-1.72884	-1.72884	-1.72884	-1.64291	0.304419	-0.559173	-0.435169	1.45949	-0.537974	1.66108	2.76004	-0.671711	-1.72884	0.650191	0.638391	2.16421	2.62372	1.2055	1.18513	-1.72884	-0.0520965	0.86955	1.39085	0.0435984	-1.01192	1.93592	2.75161e-13	uncharacterized protein [Source:EMBL;Acc:AEE84851.1]
AT4G24350	AT4G24350	-0.159658	0.224401	0.33167	-0.679001	-0.157528	-0.698904	-1.00467	-1.44841	-1.0651	-1.32826	-1.11928	-1.54962	-1.48554	-1.30637	-1.36994	-1.3397	-0.736384	-1.41255	-1.12678	1.09167	1.79113	-0.788612	1.5346	2.00504	-0.940745	2.15781	2.62274	-0.202289	-0.364284	2.36937	0.870932	-0.0208788	0.531104	0.0627375	0.171366	0.67447	0.704052	1.63185	-0.128421	-0.538745	0.177349	0.472161	2.47122e-09	phosphorylase family protein [Source:EMBL;Acc:AEE84893.1]
AT4G27070	TSB2	-0.236235	-0.445257	0.6055	-0.581463	-0.351673	-1.46409	-1.48337	-1.54586	-1.84409	-1.84513	-1.90378	-1.83313	-1.25269	-1.3901	-1.57132	-2.344	-1.213	-1.99288	-0.518908	1.00444	0.981073	-0.124949	1.49621	1.91185	-0.157758	1.7453	1.73514	0.192198	-0.227431	1.61352	1.1189	1.10721	0.975477	0.537766	0.70264	0.906168	0.855309	1.12947	0.569836	-1.10765	-0.730001	0	3.77518e-22	tryptophan synthase beta chain [Source:EMBL;Acc:AEE85296.1]
AT4G27860	AT4G27860	-0.540475	0.270383	0.228711	-0.804913	-0.598599	-1.3459	-0.772203	-1.65938	-0.322818	-1.26096	-1.35622	-1.75865	-2.4753	-1.90672	-1.07153	-1.35849	-0.410675	-2.87323	-0.714508	1.12715	1.28714	-1.07576	1.37824	2.08343	-0.977819	1.9635	2.81641	-0.618531	-0.541976	2.54786	2.84151	2.2287	2.31013	1.41698	1.73972	2.42785	2.18008	2.85334	1.0848	-0.498731	1.19962	1.37964	2.79492e-12	vacuolar iron transporter-like protein [Source:EMBL;Acc:AEE85402.1]
AT4G28290	AT4G28290	0.0195985	-0.448792	0.341791	-0.377795	-0.557959	0.753644	-0.282861	-0.244475	-0.317971	-0.203078	-0.169195	-0.414238	-0.218946	0.334137	0.900603	-0.21403	-0.182878	0.0663257	0.341097	1.00331	0.720633	0.337728	0.963595	1.78909	0.547535	1.69745	1.73125	0.705679	0.831219	1.30596	-2.00585	-1.72035	-1.43644	-2.53497	-2.28166	-2.01989	-2.27859	-1.86476	-2.5335	-1.5082	-1.53044	-1.37728	1.84828e-25	uncharacterized protein [Source:EMBL;Acc:AEE85465.1]
AT4G28300	AT4G28300	0.0965404	-0.363855	0.207608	-0.695358	-0.518478	-0.329568	-0.344002	-0.402512	-0.229157	0.0673027	-0.463835	-0.289517	-0.179134	0.137387	0.140644	-0.26813	-0.161377	-0.56316	0.0655584	0.742096	0.799165	-0.0709105	1.07928	1.22127	-0.154828	1.28022	1.73225	-0.151739	-0.131122	1.05443	-0.183767	-0.104819	-0.0534325	-0.817719	-0.879295	-0.200438	-0.154005	0.22256	-0.621539	-0.799848	-0.289803	-0.452038	7.02279e-07	uncharacterized protein [Source:EMBL;Acc:AEE85467.1]
AT4G29210	GGT3	-0.180092	-0.319818	0.272641	-0.962651	-0.182802	-1.23517	-0.851663	-1.27727	-0.952052	-0.87566	-1.44866	-1.29694	-1.39535	-0.938199	-0.936356	-1.89879	-0.784204	-1.54636	-0.513748	0.754365	0.98529	-0.585709	1.06279	1.56674	-0.501849	1.39789	2.10017	-0.698442	-0.754961	1.56166	1.60192	0.965963	1.3109	0.871691	0.845546	1.61314	0.968752	2.11443	0.371347	-0.751272	0.215518	0.28478	6.41984e-13	gamma-glutamyl transpeptidase 4 [Source:EMBL;Acc:AEE85603.1]
AT4G30460	AT4G30460	-0.00922838	-0.629423	0.110787	-0.518863	-0.234929	-0.874949	-0.319891	-0.575401	-0.47421	-0.0201979	-0.674372	-0.702618	-0.338027	-0.0785971	0.0966139	-0.809448	-0.412746	-0.986086	0.290632	1.08993	0.839872	0.0182753	1.33048	1.20404	0.0888758	0.992734	1.72868	0.182014	0	1.07169	0.269995	-0.496342	-0.0174923	-0.392901	-0.461566	-0.0941586	-0.0894814	0.512028	-0.737472	-1.11987	-1.25669	-0.563216	2.75196e-09	glycine-rich protein [Source:EMBL;Acc:AEE85767.1]
AT4G30530	AT4G30530	-0.407235	-0.047999	0.0862386	-0.949984	-0.43394	-1.31812	-0.854646	-0.923613	-0.705777	-1.12262	-1.30756	-1.27556	-1.14234	-0.721016	-0.85583	-1.3338	-0.53491	-0.994472	-0.594134	1.08982	1.47358	-0.864992	1.43027	1.6627	-0.814249	1.53856	2.75973	-0.525667	-0.595801	1.75555	1.15745	0.672393	0.944369	0.0831032	0.59629	0.792997	0.733319	1.54823	0.104474	-1.04028	-0.490078	-0.037982	2.48505e-09	class I glutamine amidotransferase domain-containing protein [Source:EMBL;Acc:AEE85777.1]
AT4G31500	CYP83B1	-0.0536	-0.238554	0.160709	-0.399639	-0.332915	-1.18243	-0.851517	-0.98608	-0.794867	-0.752583	-0.972667	-1.06801	-0.665694	-0.57342	-0.813112	-1.20101	-0.48037	-1.08651	-0.749215	0.360967	0.63071	-0.698374	0.693466	0.729497	-0.656663	0.843952	1.71463	-0.225209	-0.314313	1.24252	1.46349	1.18241	1.11131	0.791271	0.703741	1.26345	1.20053	1.64987	0.680167	-0.384218	0.00283051	0.364685	1.45803e-18	cytochrome P450 83B1 [Source:EMBL;Acc:AEE85921.1]
AT4G33150	AT4G33150	0.0620289	0.0213284	0.460289	-0.657475	-0.219306	-0.225001	-0.292935	0.0295029	0.387029	0.262634	0.00615549	0.0408945	0.377998	0.448924	0.155911	0.265223	0.635567	0.146029	-0.632916	-0.753039	-0.533628	-0.864838	0.0121875	0.313934	-0.94567	0.817157	0.533432	-1.0179	-0.740257	0.190657	0.762277	0.0347099	0.684366	0.842495	-0.189379	0.170321	-0.0156736	0.908021	0.36016	0.238975	0.226844	0.111684	1.78623e-08	lysine-ketoglutarate reductase/saccharopine dehydrogenase bifunctional enzyme [Source:EMBL;Acc:AEE86184.1]
AT4G34200	EDA9	-0.149434	0.02349	0.456818	-0.183603	-0.100201	-0.784535	-0.486671	-0.444541	-0.750286	-0.808612	-0.539429	-0.781761	-0.321156	-0.575527	-0.710279	-0.687067	-0.45455	-0.394876	-0.587297	-0.165708	-0.0514908	-0.190567	0.228395	0.528129	0.099555	0.597554	0.0703983	-0.0606279	-0.206262	0.483589	0.472641	1.11099	0.859094	0.592859	0.899273	0.649984	0.968049	0.540094	0.846584	-0.189895	0	0.191018	2.75169e-23	D-3-phosphoglycerate dehydrogenase [Source:EMBL;Acc:AEE86339.1]
AT4G35630	PSAT	-0.176549	-0.278803	0.422152	-1.0074	-0.349076	-1.83687	-1.96184	-2.21883	-2.53645	-2.68291	-2.10668	-2.45719	-1.94386	-2.01843	-2.25883	-2.67444	-1.95159	-2.43151	-0.874271	0.825933	1.19077	-0.581694	1.24717	1.74341	-0.387083	2.22898	2.82096	0	-0.348721	1.98939	2.22072	2.39538	2.62411	1.62958	2.0775	2.4859	2.1079	2.87897	1.72084	-0.265952	0.544047	0.919021	1.41485e-23	phosphoserine aminotransferase [Source:EMBL;Acc:AEE86542.1]
AT4G35770	DIN1	0.203901	0.109744	0.228245	0.4195	0.451684	1.17852	1.6195	1.30454	1.69879	2.15909	0.753473	2.32198	1.08223	1.92621	2.56127	1.8311	2.41721	1.65063	1.75991	-1.90191	-2.36962	-0.818173	0.350225	-1.35894	-0.627049	-4.76785	0.98933	-2.12336	-1.02371	0	-4.98784	-1.85629	-1.3294	-2.41607	-3.24379	-1.15862	-3.3111	-1.48256	-3.19008	-2.2154	-0.948998	-1.28378	6.84561e-12	senescence-associated protein DIN1 [Source:EMBL;Acc:AEE86561.1]
AT4G36500	AT4G36500	0.131233	-0.569605	0.00337824	-0.683972	-0.383087	-0.247836	-0.772481	-0.305229	-0.387577	-0.527932	-0.310206	-0.233451	-0.126056	0.414587	0.427006	-0.564322	-0.498114	0.0691586	-0.826645	-0.581952	0	-1.01796	0.440347	-0.820853	-1.38198	-0.384535	1.24814	-1.40205	-1.24994	0.0817108	0.138052	0.622495	0.497635	-0.573698	0.465005	0.217613	0.0914955	0.323095	0.0130024	-0.198893	-0.147624	0.0306015	3.7002e-12	uncharacterized protein [Source:EMBL;Acc:AEE86663.1]
AT4G36670	AT4G36670	-0.166902	0.0935097	-0.0727465	0.085981	-0.685851	-0.564624	0.390788	-0.305026	-0.118087	0.366413	-0.477075	-0.422368	-0.886322	0.244843	0.104492	-0.455197	0.235236	-0.0364971	-2.1012	-1.29716	-1.2243	-3.08789	-0.461387	-1.29162	-2.32973	-1.03756	0	-1.61547	-1.75286	0.258976	0.984142	2.37534	1.80901	0.944262	1.01005	1.15662	1.22654	2.02097	1.25902	0.177845	1.70566	0.929159	5.8307e-12	putative polyol transporter 6 [Source:EMBL;Acc:AEE86685.1]
AT4G36830	HOS3-1	-0.401131	-0.571786	0.230807	-0.523715	-0.505299	-1.1882	-1.14766	-0.939177	-2.05092	-1.66137	-1.7496	-1.93018	-0.900313	-1.03882	-1.2792	-1.24931	-2.05845	-1.62592	0.864592	1.62316	1.69033	0.914867	1.76155	2.19408	1.07766	2.11674	2.0866	0.942746	1.13486	1.63226	1.07641	1.16997	0.683218	0.101055	0.591843	0.720805	0.997877	1.48237	0.455452	-0.0130491	-0.265726	-0.350115	1.57401e-26	GNS1/SUR4 membrane protein [Source:EMBL;Acc:AEE86707.1]
AT4G37150	ATMES9	-0.50323	-0.490561	-0.361957	0.229892	-0.354398	-0.696112	-1.32633	-1.19242	-0.835983	-0.958388	-1.81337	-2.09266	-1.20737	-0.975261	-0.833401	-1.12549	-2.13021	-1.23201	1.22471	1.22162	1.43579	0.816127	1.09287	0.887257	0.37522	0.708502	1.71593	1.03616	0.829233	1.62393	-0.780254	-0.529879	-0.0441175	-1.35935	-0.496486	-0.561606	-0.64134	-0.485282	-0.462668	-1.61352	-1.2705	-0.793605	7.7952e-22	methyl esterase 9 [Source:EMBL;Acc:AEE86759.1]
AT4G37400	CYP81F3	-0.0561622	-0.171822	-0.880777	0.355344	-0.0654332	-0.0404698	-1.17679	-0.724211	-0.200237	-0.452703	-1.2511	-0.565918	-0.683069	-0.58205	-0.0108252	-0.619809	-1.1342	-0.0374069	0.624009	0.570647	0.850055	0.584846	-0.238682	-0.943783	0.196932	-1.31236	0.192819	0.312367	0.450696	-0.61964	-0.142403	0.571479	0.157244	-0.516399	0.141765	0.764655	0	-0.0408788	-0.769356	-0.56727	-0.426396	0.0620217	8.55287e-07	cytochrome P450, family 81, subfamily F, polypeptide 3 [Source:EMBL;Acc:AEE86788.1]
AT4G37410	CYP81F4	0	0	1.0122	-2.13961	-1.82211	-1.92505	-0.660704	-0.660704	-0.660704	-0.660704	-0.660704	-0.660704	-0.660704	-0.660704	-0.660704	-0.660704	-0.660704	-0.660704	-0.660704	1.01018	3.41695	-0.660704	2.0924	5.37132	-0.660704	5.69884	4.70265	-0.603577	-0.660704	4.58622	6.32123	6.4689	5.87856	3.10371	4.75576	5.34288	6.40262	6.03308	4.98255	2.57116	4.98695	4.08498	3.26158e-15	cytochrome P450, family 81, subfamily F, polypeptide 4 [Source:EMBL;Acc:AEE86790.1]
AT4G37430	CYP81F1	-0.0830278	0.0283848	0.187116	-0.23102	-0.147478	-0.0936044	-0.289139	-0.183316	0.214768	0.0370712	-0.148556	-0.395286	-0.00868177	0.0253882	-0.142017	0	-0.0820279	0.0418715	-0.187715	0.285385	0.100601	-0.101921	0.344011	0.517529	0.0561676	0.76059	1.13204	0.168882	-0.0206389	1.10749	0.187663	0.105502	-0.0968275	0.0208573	-0.228762	-0.0381923	0.209264	0.325812	-0.125379	0.0977721	-0.0851994	0.116311	5.5057e-12	cytochrome P450 81F1 [Source:EMBL;Acc:AEE86792.1]
AT4G37610	BT5	0.835166	-1.34881	1.91052	-0.714436	-0.160772	2.55436	0.22457	0.0876493	0.0996542	1.21131	0.640389	1.06567	2.70591	3.64868	4.05812	1.43465	2.39107	2.54056	-6.50151	-3.60823	-5.46825	-4.00991	-3.30095	-2.53557	-2.6102	-2.52663	-2.86062	-3.74394	-3.41184	-2.98497	-1.74196	1.58499	1.58911	-0.547268	0.962935	0.534164	-1.40973	-1.47385	0.141745	1.31973	1.43371	2.16782	4.02755e-22	BTB and TAZ domain protein 5 [Source:EMBL;Acc:AEE86816.1]
AT4G38470	AT4G38470	0.331994	0.194299	0.376292	-0.779227	-0.0681804	0.83192	0.0694103	0.0731096	0.152556	0.620365	0.300224	0.370469	0.332531	0.249924	-0.0336866	0.379089	0.485201	0.267374	-1.42253	-0.554547	0	-1.06941	-0.223387	0.444598	-1.4668	0.55569	0.479171	-1.56731	-1.44822	0.245906	0.0478678	0.10263	0.244718	0.2048	-0.146648	0.132523	-0.39274	0.325135	-0.0303555	0.628592	1.08884	0.680366	3.50772e-07	ACT-like protein tyrosine kinase family protein [Source:EMBL;Acc:AEE86931.1]
AT4G39030	EDS5	-0.635627	-0.672582	-0.0267738	-1.03347	-0.554035	-1.5798	-0.511901	-0.584035	-0.199189	-1.67271	-0.283493	-1.2458	-0.497896	-0.19198	-0.417227	-1.0256	-0.946096	-1.15315	-0.197725	0.40177	0.77425	-1.10481	0.562789	1.43999	-1.47685	1.79559	1.71289	-1.281	-1.14079	1.35301	1.83764	1.97854	1.78037	1.03435	1.53545	1.36464	1.55858	1.54605	1.39967	-0.69788	0.185771	0.277028	1.84139e-13	enhanced disease susceptibility 5 [Source:EMBL;Acc:AEE87009.1]
AT4G39940	AKN2	-0.550437	-0.222474	-0.0527633	-0.447982	-0.296088	-0.919143	-0.684781	-0.873962	-0.589613	-0.883856	-1.59616	-1.31965	-0.825153	-0.523828	-0.620372	-1.18887	-0.41089	-1.03701	-0.498233	0.379995	0.351747	-0.868176	0.439763	0.503633	-0.503679	0.653577	1.25461	-0.436965	-0.426379	0.923903	1.02276	0.805891	0.934476	0.332022	0.643083	0.899756	0.847573	1.36853	0.472844	-0.540033	-0.00268745	0.47424	1.3031e-13	Adenylyl-sulfate kinase 2 [Source:EMBL;Acc:AEE87142.1]
AT4G39950	CYP79B2	-0.440874	-0.0679046	0.0454633	-0.546746	-0.309954	-1.51613	-1.52802	-1.96536	-1.31217	-1.40997	-2.06768	-2.65052	-1.73848	-0.994714	-1.83453	-1.77721	-1.06871	-1.92551	-1.42408	0.986436	1.27825	-1.24694	1.18232	1.04162	-0.957675	1.2407	2.15582	-0.499147	-0.470346	1.7681	1.98327	1.61695	1.59119	1.34201	1.20023	1.71931	2.03007	2.23114	1.64217	0	0.543446	0.811534	2.13092e-17	tryptophan N-hydroxylase 1 [Source:EMBL;Acc:AEE87143.1]
AT4G39980	DHS1	0.104453	0.146211	0.499389	-0.687301	-0.268175	-0.722775	-1.99057	-1.94398	-1.84002	-1.80482	-1.68027	-1.97612	-1.77463	-1.62543	-1.89942	-1.75877	-1.45875	-1.64334	-0.962469	0.649798	0.985837	-0.422708	1.15183	1.44221	-0.428317	1.71097	2.24657	-0.0363464	-0.146013	1.64968	1.27411	1.00448	0.990052	0.752141	0.757527	0.954455	1.09558	1.43089	0.565582	0	0.38881	0.534909	1.04811e-23	phospho-2-dehydro-3-deoxyheptonate aldolase 1 [Source:EMBL;Acc:AEE87148.1]
AT5G01500	TAAC	-0.0115555	-0.0701227	0.312329	-0.470615	-0.246106	-0.97308	-0.682253	-0.843397	-0.628707	-0.612393	-0.706579	-0.870052	-0.43319	-0.67736	-0.588918	-0.831915	-0.404122	-0.673799	-0.814342	0.21038	0.357268	-0.349576	0.25622	0.783648	-0.095068	0.675927	0.372376	-0.261002	-0.391836	0.194227	1.19566	1.51555	1.35115	0.901829	1.11055	1.31167	1.24062	1.34158	1.08161	0.0895777	0.113165	0.541827	3.27751e-22	thylakoid ADP,ATP carrier protein [Source:EMBL;Acc:AED90353.1]
AT5G01850	AT5G01850	0.0081771	0.297602	0.408418	-1.05421	-0.468311	-1.58791	-0.577825	-0.915639	-0.59585	-0.873847	-0.555037	-0.635898	-0.986009	-0.5261	-0.753548	-0.871947	0	-0.500905	-0.464926	1.46722	1.69575	-0.151116	1.81515	2.25926	-0.447305	2.18781	2.93068	-0.195632	-0.604893	2.3091	0.859737	0.800963	0.897847	0.0571623	0.22177	0.874682	0.633797	1.3412	0.288102	-1.43977	-0.676334	-0.384523	5.65808e-10	protein kinase family protein [Source:EMBL;Acc:AED90401.1]
AT5G02940	AT5G02940	0.0410662	0.218106	0.263432	-0.582929	-0.129584	-0.648688	-1.29563	-1.45743	-1.09614	-1.23302	-1.162	-1.33097	-1.5443	-1.14438	-1.33212	-1.34935	-0.542231	-1.47491	-0.874257	0.788726	1.27875	-0.71967	1.27238	1.43081	-0.8845	1.48571	2.23092	-0.307973	-0.399215	1.79053	1.4931	1.13717	1.39557	1.13493	0.851369	1.65079	1.12581	1.82855	0.983158	0.296723	0.634836	1.05989	5.63381e-17	uncharacterized protein [Source:EMBL;Acc:AED90538.1]
AT5G04330	AT5G04330	-0.0658599	-0.430086	0.435275	-1.57209	-0.551967	-1.03425	-0.0133252	-0.243801	-0.734311	-0.196721	-0.634698	-0.357598	-0.183762	-1.18404	0.134128	-0.453754	-1.13105	-0.939129	-0.293304	0.241029	0.345783	-1.36398	0.987091	1.97622	-0.480287	1.88965	1.85631	-1.76603	-1.16645	1.48187	1.38528	1.49864	1.70974	0.526222	0.953905	1.45763	0.873994	1.4601	0.144532	-0.936189	-0.231772	0.543823	1.1123e-07	ferulate-5-hydroxylase [Source:EMBL;Acc:AED90728.1]
AT5G05730	TRP5	0.06357	-0.0200313	0.561724	-0.875999	-0.445732	-0.895396	-0.676218	-0.763617	-0.895817	-0.720915	-0.572872	-0.851154	-0.650146	-0.464112	-0.957921	-0.828058	-0.520051	-0.784164	-1.26968	0.581765	0.680779	-1.14253	0.927153	1.89342	-0.920825	1.9038	1.68782	-0.651261	-0.997493	1.69155	1.6072	1.29564	1.37051	0.893408	0.831721	1.21102	1.20153	1.71636	0.969642	0	0.525475	0.675874	8.19048e-13	anthranilate synthase component I-1 [Source:EMBL;Acc:AED90916.1]
AT5G06870	PGIP2	0.298931	0.261389	0.422338	-0.576604	0.0256548	0.484763	-0.952134	-1.39437	-0.859719	-0.545209	-0.860852	-0.903364	-1.2144	-0.167394	-0.825156	-0.854837	0.45892	-1.02687	-3.3352	0.320789	0.579527	-2.77332	0.58556	1.01989	-2.94662	0.896752	1.36022	-1.63042	-2.15055	1.36151	0.347186	0.118992	0.277437	0.289111	0.204226	0.327243	-0.261913	0.546302	0	0.0448685	0.845348	0.848461	2.15972e-09	Polygalacturonase inhibitor 2 [Source:EMBL;Acc:AED91077.1]
AT5G07010	ST2A	1.26432	1.90569	1.97096	-1.74969	-0.363896	-2.96509	0.644049	-1.14216	-1.38871	0.901937	0.739033	0.26516	-3.06449	0	-0.270077	0.781669	2.00816	-0.407313	-3.82369	-1.3498	-0.7858	-2.17295	-0.589518	2.71607	-2.82983	2.70392	4.68887	-1.28549	-1.51599	2.11536	3.06353	4.47854	4.90667	3.27666	3.27487	4.80552	4.49484	4.47977	3.76006	-1.66329	3.06079	2.44188	8.20014e-10	sulfotransferase 2A [Source:EMBL;Acc:AED91098.1]
AT5G07460	PMSR2	-0.358099	-0.113214	-0.388401	-0.270198	-0.469393	-1.00743	-0.427433	-0.372561	-0.203676	-0.352875	-0.831666	-0.893425	-0.465496	-0.0425587	-0.218086	-0.748906	-0.0909214	-0.225957	-0.49225	0.209306	0.208803	-0.576602	0	-0.662741	-0.450568	0.0123625	0.937616	-0.236189	-0.696869	0.621875	0.919619	0.819841	1.03933	-0.0730562	0.489296	0.954371	0.885239	1.60085	0.185105	-0.636979	-0.131018	0.416889	3.58955e-09	peptide methionine sulfoxide reductase A2 [Source:EMBL;Acc:AED91161.1]
AT5G09440	EXL4	-0.282941	-0.479417	-0.363182	-1.46754	-0.648655	-1.14045	-2.18251	-3.11161	-2.68312	-2.66257	-3.2203	-2.9432	-3.06731	-2.08298	-1.6909	-3.80611	-1.70064	-2.7727	0.101696	0.861163	2.17075	-0.957674	2.22923	0.772507	-0.208149	1.54423	4.10852	-0.869515	-0.621066	2.53256	0.373473	0.386551	0.715335	-0.390097	-0.879529	0.799021	0.146277	1.74926	-0.45903	-1.62658	0.115941	-0.474218	2.11273e-14	protein exordium like 4 [Source:EMBL;Acc:AED91393.1]
AT5G09980	PROPEP4	-0.562995	-0.712505	1.52852	-1.04646	-0.613966	-3.10259	-0.220635	-1.90962	-1.90962	-1.90962	-1.90962	-1.90962	0.368504	-1.77646	-0.422043	-1.90962	-1.90962	-0.148269	-0.975654	-0.823697	0.123635	-0.739956	0.96901	2.6808	0.866205	2.35476	1.86877	0.732468	-0.929585	2.14748	1.48509	1.30112	0.516939	1.55523	0.15635	-0.250328	0.631465	1.77623	1.88814	-1.90962	-1.19271	-1.90962	4.98065e-06	elicitor peptide 4 [Source:EMBL;Acc:AED91475.1]
AT5G10300	ATMES5	-0.169345	0.25616	0.608267	-2.03041	-0.332559	-2.00988	-1.09844	-1.59097	-1.49648	-2.10396	-1.47727	-1.1127	-3.68684	-0.509873	-1.46031	-2.233	-0.333109	-2.32244	-1.70907	1.62422	2.05777	-1.37384	2.34312	2.82843	-1.48394	2.54591	3.53568	-1.93383	-2.13834	2.5786	2.31582	1.23067	1.72818	1.10844	1.36346	1.80509	1.4358	2.71175	0.814973	-1.8706	0.277748	0.525731	1.8242e-09	methyl esterase 5 [Source:EMBL;Acc:AED91518.1]
AT5G10520	RBK1	-1.02737	-1.31132	-0.143745	-0.63185	0.206546	1.22088	0.559508	1.25601	1.16993	0.827914	-0.893318	-0.0312556	0.897108	2.07408	1.73661	1.35095	1.28931	-1.86644	0.874878	-1.78052	0.166812	-0.696779	-0.572775	0.0994908	-0.675581	1.35355	0.77444	-0.272052	0.638254	-0.809344	-1.86644	0.929264	-1.86644	0.219897	-0.537438	-1.86644	-1.86644	-0.683094	-1.86644	-0.286653	0.435431	-0.902122	0.00278346	ROP binding protein kinase 1 [Source:EMBL;Acc:AED91559.1]
AT5G12340	AT5G12340	-0.562995	-0.377722	0.385378	-1.89758	-1.3431	-1.05367	-0.981901	-2.67089	-2.67089	-2.67089	-2.67089	-2.67089	-2.67089	-1.53772	-2.67089	-2.67089	-2.67089	-2.67089	-2.67089	0	2.47357	-2.67089	3.91962	-0.289915	-1.48002	1.59243	4.04457	-1.61376	-2.16619	2.24419	2.1206	3.63708	3.3394	0.263451	2.2645	2.53984	1.18534	-0.780473	-0.551199	-2.67089	0.215951	-0.852415	4.13255e-15	uncharacterized protein [Source:EMBL;Acc:AED91797.1]
AT5G12890	AT5G12890	-0.146292	-0.132186	-0.122826	-0.341344	-0.266842	0.153875	-0.165989	-0.186407	-0.252872	-0.479344	-0.286582	-0.278218	-0.340765	-0.420831	-0.398935	-0.576873	-0.507543	-0.472673	0.0185785	0.470737	0.428428	-0.287079	0.444135	0.392208	-0.118638	0.503193	1.03885	0	-0.287794	0.687165	0.445618	0.0874081	0.403499	-0.279919	0.152199	0.263718	-0.236293	0.326394	-0.147891	0.0336475	0.158254	0.211935	5.18395e-08	UDP-glycosyltransferase-like protein [Source:EMBL;Acc:AED91826.1]
AT5G13220	TIFY9	-0.514397	-0.907907	1.66913	-2.32912	-0.926473	-2.385	-2.13933	-2.97303	-1.75245	-3.0106	-1.93357	-3.46383	-4.04736	-0.95934	-2.79	-3.95609	-0.781839	-5.7825	-3.91759	2.22247	2.93134	-2.91636	3.95828	5.20168	-2.17527	5.38328	6.1793	-0.617095	-1.78674	4.80377	1.87238	1.89397	2.63848	0.685513	1.58737	1.35253	0.68206	1.72085	0.00720453	-3.23112	-1.09249	-0.421259	1.51762e-09	protein TIFY 9 [Source:EMBL;Acc:AED91867.1]
AT5G13550	SULTR4;1	-0.148128	0.0881166	0.096988	-0.641645	-0.675702	-1.18577	-0.120897	-0.339183	-0.203681	-0.408609	-0.431874	-0.267661	-0.208008	-0.124601	-0.0736389	-0.214521	0.123544	-0.0509205	-0.662295	0.777157	1.13677	-0.709255	1.04275	1.2091	-1.13182	1.3309	1.78307	-0.565105	-0.441946	1.06427	1.16447	1.12087	1.14139	0.0366354	0.245193	1.1178	0.774869	1.94763	0.0665731	-0.748768	-0.303224	0.283765	0.000149709	sulfate transporter 4.1 [Source:EMBL;Acc:AED91910.1]
AT5G13740	ZIF1	-0.0496079	-0.262819	0.208862	0.145465	0.453148	0.34121	0.362443	0.873809	0.325086	0.636284	0.404222	0.372008	0.24413	0.496245	0.211143	0.0881071	0.129883	-0.0549297	-0.588035	-0.213453	0.153296	-0.382135	-0.0326662	0.393196	-0.275143	-0.0190001	-0.543949	-0.276896	-0.205894	0.0810928	-1.04245	-1.1301	-0.87231	-0.417054	-0.673367	-0.594989	-1.03983	-1.14064	-0.244998	-0.625751	-0.353567	-0.422521	3.41006e-15	zinc induced facilitator 1 proetin [Source:EMBL;Acc:AED91934.1]
AT5G14700	AT5G14700	0.0920178	-0.503587	0.369848	-0.8967	-0.393343	-1.30847	-2.02648	-2.00615	-1.59481	-2.11223	-1.82915	-1.41002	-1.55862	-1.63039	-1.95154	-2.47229	-1.79681	-2.38221	0.183276	1.0113	1.26764	0.107402	1.64222	1.82214	0.0230179	1.97248	2.62502	0.0624266	-0.0783024	1.9463	-0.258739	0.0944042	0.318041	-0.695222	0	-0.3311	-0.175028	-0.688399	-0.528797	-2.25978	-1.83937	-1.2185	2.75512e-24	Rossmann-fold NAD(P)-binding domain-containing protein [Source:EMBL;Acc:AED92064.1]
AT5G15240	AT5G15240	-0.128703	0.0733544	0.522655	-0.754915	0.084016	0.224858	-0.341589	-0.486759	-0.339286	-0.654286	-0.317273	-0.582183	-0.350143	-0.379627	-0.146567	-0.275458	-0.148897	-0.231919	-0.0313363	0.746321	1.68356	-0.165109	2.16863	1.96299	-0.26748	2.40182	3.26065	0.40868	0.514645	2.20692	-0.0159278	-0.48591	0.486348	-0.0622373	0.00210524	0.29669	0.151566	-0.0664334	-0.238882	-0.0882139	0.180814	0.428224	1.14416e-11	Transmembrane amino acid transporter family protein [Source:EMBL;Acc:AED92135.1]
AT5G15960	KIN1	-0.290098	-1.00443	0.477732	-1.48993	-0.417827	-1.24546	-1.84161	-2.48947	-2.24163	-2.37655	-2.73142	-2.33503	-2.64334	-1.60111	-1.50807	-2.89816	-2.845	-3.02265	0.424842	1.59797	1.54656	-0.201726	2.65108	2.55322	-0.14964	2.2054	2.47149	-0.7969	-0.580523	1.43489	0.831428	1.8697	1.68646	0.413324	1.13819	1.58259	1.44242	1.42213	1.2863	0.0207481	0.00530052	0.388438	2.36135e-21	stress-induced protein KIN1 [Source:EMBL;Acc:AED92230.1]
AT5G16190	CSLA11	0.357912	0.537546	1.04619	-0.80455	-0.206189	-1.27616	-0.710861	-1.43064	-0.769077	-0.403015	-0.530364	-0.90346	-0.67096	-1.27509	-1.00347	-0.908614	0	-0.428271	-1.1779	1.18234	0.606052	-0.612053	1.32219	3.03893	-0.468626	2.87048	1.81623	0.00169945	-0.786802	2.58953	1.31354	0.702509	1.12558	1.01059	0.66677	0.845699	1.04362	1.20538	0.75817	-0.914125	-0.0975418	0.190361	1.74219e-11	putative mannan synthase 11 [Source:EMBL;Acc:AED92259.1]
AT5G17220	ATGSTF12	-0.352185	-0.759375	0.113198	0.198191	-2.0328	0.209959	-1.86647	-1.01796	-1.97049	-1.97049	-1.97049	-1.97049	0.307632	-1.97049	-1.97049	-1.97049	-1.97049	-1.97049	0	-0.884569	0.384691	0.784134	0.645104	-1.58952	2.02773	-0.165539	-0.0665742	1.6716	1.04702	-0.32843	2.53969	1.24025	2.38207	-0.20608	0.580905	-0.3112	0.443214	0.212857	1.2867	1.26137	1.73248	-0.421208	1.51421e-12	glutathione S-transferase phi 12 [Source:EMBL;Acc:AED92398.1]
AT5G17490	RGL3	0.240288	-0.83597	0.783978	-1.6494	-0.426601	-0.794058	-2.15412	-3.2567	-1.60582	-2.18473	-1.41508	-2.69597	-2.76761	0.122248	-1.05364	-2.7288	-0.92289	-2.55521	-2.48172	1.6528	2.00592	-2.03957	2.66438	2.90412	-1.26705	3.13316	4.42042	-0.632731	-1.56703	3.5381	0.990324	0.757587	1.70619	-0.191838	1.20641	1.15972	0.451389	0.0821776	-0.252273	-1.64325	-0.387982	-0.0696511	2.25077e-10	DELLA protein RGL3 [Source:EMBL;Acc:AED92433.1]
AT5G17990	PAT1	-0.0483627	-0.0774768	0.299589	-0.316949	-0.2531	-0.728754	-0.659418	-0.594416	-0.434263	-0.653923	-0.482409	-0.696853	-0.438134	-0.604245	-0.711255	-0.807543	-0.536562	-0.64196	-0.458954	0.180864	0.247992	-0.27231	0.257329	0.883651	-0.545744	0.823912	0.605781	-0.278459	-0.374897	0.586458	1.38924	1.30346	1.33311	0.891173	1.01626	1.35907	1.06626	1.45011	0.92039	0.198445	0.428125	0.623928	3.27751e-22	anthranilate phosphoribosyltransferase [Source:EMBL;Acc:AED92493.1]
AT5G19100	AT5G19100	-0.340415	-0.0520444	0.783501	-1.55944	-0.628006	-0.358995	-3.15863	-3.90737	-2.49313	-3.23593	-3.14981	-4.19464	-2.68131	-1.96881	-5.44486	-5.22746	-1.38481	-3.63884	-3.18897	1.68602	2.04341	-0.953268	1.84881	1.99542	-0.397231	2.44842	2.69645	-0.58038	-1.54952	2.19922	1.6817	1.66039	2.0377	1.00892	1.56861	0.918247	1.1765	1.03209	1.12108	0	0.965717	1.28697	3.92986e-18	Eukaryotic aspartyl protease family protein [Source:EMBL;Acc:AED92653.1]
AT5G19110	AT5G19110	-0.14836	0.0125666	1.81068	-2.93432	-1.1642	-1.87123	-1.93482	-3.6238	-2.17239	-2.15184	-2.65068	-3.37358	-3.6238	-1.16871	-3.6238	-3.6238	-1.13101	-3.6238	-3.6238	1.9913	2.06363	-2.45414	3.41237	4.90495	-1.43294	5.15595	4.6305	-1.98171	-3.1191	4.65136	2.0892	2.80669	2.06579	0.895497	1.95313	0.620453	0.991537	1.58929	1.84856	-1.52944	0	0.345136	6.13499e-11	Eukaryotic aspartyl protease family protein [Source:EMBL;Acc:AED92654.1]
AT5G20010	RAN1	-0.083669	-0.115821	-0.0952921	0.0454082	-0.0812794	-0.282106	-0.468929	-0.306014	-0.309012	-0.417508	-0.50488	-0.412575	-0.325579	-0.202704	-0.378824	-0.519849	-0.470229	-0.264493	0.331233	0.340801	0.233484	0.156866	0.487638	-0.0248613	0.387869	0.275397	0.201546	0.284276	0.342208	0.374553	0.123926	0.238082	-0.0298586	-0.120811	0.209122	0	0.083498	0.125388	-0.215494	-0.269898	-0.397158	-0.185871	4.66787e-28	GTP-binding nuclear protein Ran-1 [Source:EMBL;Acc:AED92779.1]
AT5G20230	SAG14	0.373954	-1.61504	1.14449	-1.52174	-1.47927	-1.80054	-2.95601	-3.08103	-2.89319	-2.66522	-2.42394	-2.7192	-2.55494	0	-2.64278	-4.13809	-2.32213	-3.58263	-2.3891	-0.33025	-0.0452595	-1.89568	1.33006	1.2345	-1.35293	1.43621	1.70178	-2.02987	-2.33294	1.58266	1.07326	2.63844	1.40063	-0.380666	0.883322	0.17187	1.39645	1.00566	1.40611	-1.25132	-0.634481	0.292396	2.47085e-18	blue copper protein [Source:EMBL;Acc:AED92816.1]
AT5G22630	ADT5	-0.0395023	-0.21511	0.770387	-1.26194	-0.408564	-0.468596	-0.554673	-0.910737	-0.426963	-0.497003	-0.771201	-0.742677	-0.824922	-0.135734	-0.517709	-0.812982	-0.324927	-0.985784	-0.478089	1.44424	1.68965	-0.185809	2.44582	2.70696	-0.0466957	3.11119	3.96058	0.133438	-0.0231791	3.129	0.987776	0.315184	1.14072	-0.0764875	0.760359	0.534118	0	0.105806	-0.400172	-1.04098	-0.488144	-0.171025	3.7516e-14	arogenate dehydratase 5 [Source:EMBL;Acc:AED93055.1]
AT5G23820	AT5G23820	-0.0121914	1.11321	0.752904	-0.649069	-0.190043	-0.508373	-1.58768	-1.77539	-1.19408	-1.898	-0.896603	-1.79913	-0.724551	-2.0681	-2.95833	-1.11089	0.167689	-1.46814	-2.45567	0.903164	0.945752	-1.35214	0.892819	2.11127	-1.04201	1.69873	0.68609	-0.680518	-1.02058	1.0967	2.1674	1.50697	1.61526	1.33528	1.75167	1.63255	1.26159	1.85875	1.29142	0.660284	1.08533	1.14103	6.73053e-13	MD-2-related lipid recognition domain-containing protein [Source:EMBL;Acc:AED93217.1]
AT5G23830	AT5G23830	0	-0.0944467	0.349018	-0.249439	0.0308952	-0.471938	-0.293669	-0.293669	-0.293669	-0.293669	-0.293669	-0.293669	1.24749	-0.160504	-0.293669	-0.293669	-0.293669	1.09732	-0.293669	0.377218	1.73959	0.875996	0	1.99419	0.897194	2.73368	1.02529	0.763458	0.211029	2.93336	-0.293669	3.65404	2.39593	2.2781	1.03534	2.53555	1.79811	-0.293669	2.08905	0.478767	-0.293669	1.99258	8.93548e-05	MD-2-related lipid recognition domain-containing protein [Source:EMBL;Acc:AED93219.1]
AT5G24160	SQE6	-0.50133	0.339991	-0.534368	0.723451	-0.172047	0.449375	-0.21043	-0.277996	0.0213194	-0.43125	-1.05559	-0.484258	-0.75952	-0.301136	-0.210753	-0.124249	0.0583973	-0.185585	0.311048	0.267779	0.505361	-0.23008	0.250463	-0.539299	-0.144988	-0.740125	0.703129	0.515852	0.80269	0.669828	-0.139561	-0.786573	-0.670417	-0.79148	-1.35963	0.0384207	-0.692718	0.396457	-0.887925	-0.181813	0.0470371	0.298714	4.82303e-07	Squalene monooxygenase 1,2 [Source:EMBL;Acc:AED93265.1]
AT5G24290	AT5G24290	-1.73784	1.11065	-0.299692	-1.92843	-0.480398	-0.681907	-0.473863	-1.74083	-0.711437	-3.80636	-2.3052	-2.0281	-1.73717	-1.5602	-2.05378	-0.739002	0.153066	-1.43325	-0.437468	0.33116	1.74041	-2.10866	0.600305	2.24338	0	2.68461	3.49033	-0.899271	-1.4517	2.74061	2.66794	1.5143	1.58119	0.645699	1.53181	2.14473	0.857846	1.90502	-0.271112	-0.50589	-0.0378518	0.989777	2.27832e-09	vacuolar iron transporter-like protein [Source:EMBL;Acc:AED93281.1]
AT5G24420	PGL5	-0.219563	1.11506	0.470555	-0.487761	-0.41589	-0.202183	-0.313533	0	0.301734	-0.26292	-0.0141935	-0.393373	-0.311346	-0.0667181	-0.5755	0.850635	0.761346	0.77965	-1.83357	0.25753	0.290355	-1.88878	0.114947	1.89981	-1.81237	1.7314	1.48655	-0.796569	-0.979048	1.71791	2.22847	1.11042	1.8798	1.1202	1.00109	1.84973	0.904064	2.18746	0.582598	0.346992	1.03796	1.68261	1.889e-07	6-phosphogluconolactonase 5 [Source:EMBL;Acc:AED93309.1]
AT5G24780	VSP1	0.22825	0.921896	1.06636	-1.42409	-0.583608	-1.14365	-5.10333	-6.02421	-3.26366	-4.12001	-2.94483	-6.64163	-6.67262	-4.46688	-6.62667	-6.13132	-2.38876	-6.48041	-4.02243	1.4057	2.00804	-2.34914	2.03656	2.90297	-1.68773	3.27854	3.04052	-0.599951	-1.58661	2.54564	3.30277	3.4509	3.34306	2.15285	2.96129	3.23176	2.8806	3.54903	2.79882	1.44184	1.89692	2.45873	4.79506e-19	vegetative storage protein 1 [Source:EMBL;Acc:AED93361.1]
AT5G27380	GSH2	-0.0276057	-0.0148735	0.100567	-0.17541	-0.213895	-0.311057	-0.742903	-0.556029	-0.528753	-0.523662	-0.702484	-0.684357	-0.69119	-0.734667	-0.774486	-0.921126	-0.580166	-0.74367	-0.341779	0	0.228702	-0.249801	0.0319567	0.406468	-0.469143	0.344465	0.585028	-0.243723	-0.266269	0.444113	1.80869	1.60607	1.66131	1.38452	1.18472	1.86516	1.37003	2.12684	1.22605	1.11389	1.32576	1.3501	3.49807e-28	glutathione synthetase [Source:EMBL;Acc:AED93678.1]
AT5G27520	PNC2	-0.369297	-0.48792	0.481044	-1.30965	-0.742402	-1.11903	-0.984311	-1.26413	-1.09681	-1.54547	-1.42187	-1.48581	-1.45407	-0.721124	-0.895981	-1.92728	-0.52564	-2.08201	-0.821431	0.945664	1.73463	-1.06152	2.38587	1.97764	-1.26619	2.02858	3.42397	-1.11093	-1.03389	2.40222	0.918076	1.10387	1.55771	-0.0149179	0.580009	0.787368	0.363493	1.04336	-0.425624	-1.58831	-0.420006	-0.367534	1.2695e-12	peroxisomal adenine nucleotide carrier 2 [Source:EMBL;Acc:AED93696.1]
AT5G27600	LACS7	-0.0485954	-0.350083	-0.319113	-0.0157204	-0.179994	-0.319402	-0.183292	-0.373946	-0.495361	-0.232749	-0.462063	-0.503574	-0.429483	-0.2268	-0.322885	-0.340924	-0.821671	-0.866821	0.541318	0.350757	0.539419	0.199022	0.415592	-0.14046	-0.00996113	0.0495033	0.781792	0.215096	0.160458	0.39862	0.236837	0.116782	0.194798	-0.346691	-0.0559912	0.411117	0.0939398	0.732672	-0.11105	-0.183507	-0.0349903	-0.0241461	2.96418e-10	long-chain acyl-CoA synthetase 7 [Source:EMBL;Acc:AED93704.1]
AT5G38710	AT5G38710	-0.46324	-0.56427	-0.27379	-1.55391	-0.782181	-1.67718	0	-0.490582	0.463865	-0.226802	-0.798808	-0.390826	-0.259248	0.168416	0.232995	-0.784748	-0.235723	-0.530176	-2.79455	0.56219	2.15061	-4.13459	2.20004	1.03143	-1.59905	1.1733	3.58957	-2.16889	-1.63885	2.30982	2.97274	2.09366	2.42131	1.32438	1.18699	2.62979	2.42253	3.88326	0.517706	-0.466694	1.22998	1.02867	3.16504e-06	proline dehydrogenase 2 [Source:EMBL;Acc:AED94352.1]
AT5G41080	AT5G41080	0.317883	-0.64799	-0.176524	-0.34807	-0.428647	0.879919	-1.06858	-1.27666	-2.89112	-1.79841	-1.15098	-1.33331	-0.655096	0.282489	-0.85495	-0.955207	-1.26477	-0.951545	-0.364167	0.282554	1.4961	-0.417977	0.821505	0.481387	0.92515	-0.450112	1.31628	0	-0.252868	0.999974	-2.39034	0.394189	-1.06797	-0.993154	-0.843598	-2.51331	-1.08083	-0.989254	-0.586997	-0.177776	0.631771	-0.471316	2.29639e-13	glycerophosphoryl diester phosphodiesterase family protein [Source:EMBL;Acc:AED94636.1]
AT5G42650	AOS	-0.196588	0.112645	0.27544	-0.763984	-0.393184	-1.48901	-1.07455	-1.2301	-0.789591	-1.12716	-1.31808	-1.23877	-1.26884	-0.761278	-0.986098	-1.09738	-0.51403	-1.06687	-1.62362	0.815616	1.41748	-1.40288	1.39032	1.44836	-1.42234	1.45144	2.43832	-0.822052	-0.815404	1.81292	1.55801	1.48966	1.57377	0.754001	0.978924	1.70896	1.33897	2.19522	0.85883	-0.676327	-0.00657654	0.608881	2.40869e-10	allene oxide synthase [Source:EMBL;Acc:AED94842.1]
AT5G42800	DFR	0	0	0	0	-1.62141	-0.597879	0	0	0	0	0	0	0	0	0	0	0	0	0	0	0	0	0	0	0	0	0	0	0	0	3.36723	1.21074	1.68959	0	0.744043	0.659293	0	1.18335	1.38272	0.772436	0	0	2.51622e-05	dihydroflavonol-4-reductase [Source:EMBL;Acc:AED94866.1]
AT5G43260	AT5G43260	-0.00592166	-0.0997076	-0.222912	0.358718	0.0928793	0.345184	-0.805968	-0.823038	-0.790266	-0.802283	-0.939365	-0.695389	-0.903152	-0.88053	-0.420484	-0.830539	-0.853119	-0.819632	0.326016	0.274575	0.121838	0.126694	0.0130167	-0.0860157	0.110541	-0.480754	0.248602	0.372462	0.407334	0.174746	-0.36487	-0.798578	-0.367979	-0.785452	-0.446942	-0.0203953	-0.60395	0.289435	-0.904511	-0.180015	0.0322094	-0.0356693	3.60042e-17	chaperone protein dnaJ-like protein [Source:EMBL;Acc:AED94932.1]
AT5G43745	AT5G43745	0.25101	0.185332	0.642179	-0.705052	-0.40898	-0.693967	-0.347492	-0.365473	-0.145184	-0.111445	0.171788	-0.165463	0.0968256	-0.345615	-0.509351	-0.20799	0.0601454	-0.0543013	-0.879976	0.248866	0.638595	-0.2749	0.480298	1.72862	-0.294345	1.819	1.81374	-0.121749	-0.16154	1.50653	1.49724	1.35666	1.36137	1.01812	0.575823	1.39438	0.997875	1.81753	0.886206	0.333201	0.708971	0.577534	1.49221e-11	uncharacterized protein [Source:EMBL;Acc:AED95004.1]
AT5G44050	AT5G44050	-0.299914	0.0998329	0.172858	-0.536773	-0.483155	-0.939187	-1.46368	-1.56087	-1.14205	-1.77657	-1.67331	-1.61647	-1.58375	-1.25467	-1.33771	-1.36553	-1.00619	-1.50491	-0.138047	0.791183	1.04488	-0.211085	0.988176	1.43949	-0.240428	1.69933	1.93172	0.121621	0.163512	1.49517	0.834888	0.559339	0.529215	0.105837	0	0.368139	0.281857	0.933664	-0.12343	-0.729031	-0.589022	-0.407418	2.38159e-19	mate efflux domain-containing protein [Source:EMBL;Acc:AED95052.1]
AT5G44350	AT5G44350	0.6846	-0.745828	-0.713909	-2.43225	-1.49633	-1.70171	-2.28696	-0.438454	-2.39098	-1.50398	-0.417858	-1.14076	-0.112859	0.549535	-1.48837	-2.39098	-0.898192	0	-0.457017	0.502295	0.227235	-2.22132	-0.0973151	0.44942	1.9698	1.52945	2.73533	-0.011929	-1.88629	0.836041	-0.0237556	1.32226	1.03558	-2.39098	0.160414	0.0756643	0.0227227	0.666835	0.866208	-1.61855	-1.08911	-0.841699	2.55118e-08	ethylene-responsive nuclear protein-like protein [Source:EMBL;Acc:AED95100.1]
AT5G44720	AT5G44720	-0.236477	0.162564	0.311971	-0.627638	-0.25278	-0.959967	-0.653124	-0.761189	-0.446661	-0.772806	-0.76123	-1.03637	-0.658375	-0.774078	-0.942483	-1.01925	-0.155708	-0.712289	-0.572839	0.626643	0.678681	-0.533441	0.773404	1.42843	-0.461976	1.45092	1.39981	-0.272273	-0.41647	1.19458	1.20005	1.1802	1.2796	0.7042	1.06618	1.13113	0.994811	1.41501	0.841626	-0.159657	0.0633478	0.467855	1.64422e-13	molybdenum cofactor sulfurase family protein [Source:EMBL;Acc:AED95150.1]
AT5G44790	RAN1	0.156629	-0.0067482	-0.0728649	0.176328	-0.3606	-0.282573	0.211258	0.124171	0.392922	0.541242	0.234045	0.422953	0.188866	0.282612	0.46448	0.481338	0.283294	0.151082	-0.214625	-0.473637	-0.407469	-0.36992	-0.362069	-0.582336	-0.569191	-0.819179	-0.416005	-0.401604	-0.433131	-0.440656	0.447178	0.565672	0.412901	0.0431004	0.0145569	0.286293	0.416761	0.602585	0.2575	0.165974	0.13902	0.124133	3.36314e-26	copper-transporting ATPase RAN1 [Source:EMBL;Acc:AED95163.1]
AT5G46350	WRKY8	-1.11412	0	-0.460657	-0.632295	-1.09422	0.0541168	1.15866	1.46237	0.958779	0.446879	1.11796	-1.3274	-3.89956	-3.89956	-3.89956	-3.89956	-3.89956	-3.89956	0.734851	0.434296	0.806126	-1.40796	0.751665	1.2496	-3.89956	-2.67956	-0.995637	-3.89956	-3.89956	-1.67253	1.30898	0.370083	1.86329	0.419446	0.910577	-1.07034	-1.48585	-3.89956	0.220132	-2.47001	-0.597681	-1.93523	0.00250095	putative WRKY transcription factor 8 [Source:EMBL;Acc:AED95372.1]
AT5G47240	atnudt8	-0.213485	-0.032855	0.0229705	-0.914808	-0.298606	-0.0428873	-1.37196	-1.84944	-1.29322	-1.66783	-1.72824	-1.75902	-2.0557	-0.491721	-0.965699	-1.63531	-0.144438	-1.83194	-1.55537	0.509992	1.54902	-1.8534	1.70724	0.71872	-1.70626	1.13139	2.80275	-1.28518	-1.18047	1.94911	2.01876	1.55631	2.00167	1.01833	1.70121	1.96138	0.983798	2.28906	0.357777	0.63325	1.18791	1.68081	1.2743e-15	nudix hydrolase 8 [Source:EMBL;Acc:AED95490.1]
AT5G47910	ATRBOHD	-0.20258	-0.292478	0.373015	-0.233077	-0.431026	-0.980593	-0.631197	-0.651136	-0.465441	-0.70203	-0.916633	-0.736853	-0.478106	-0.525902	-0.203718	-0.722694	-0.556939	-0.805528	-0.307184	-0.207094	0	-0.38342	0.310493	0.677694	-0.352257	0.629472	0.910744	-0.119405	-0.00445461	0.612588	0.0984831	0.32513	0.00383091	-0.60099	-0.307263	0.0426187	0.164144	0.432906	-0.18621	-1.12843	-1.00189	-0.400622	3.10131e-25	respiratory burst oxidase-D [Source:EMBL;Acc:AED95593.1]
AT5G48300	ADG1	0.037919	0.0320091	0.00495402	-0.0176977	-0.0867869	-0.0556622	-0.535758	-0.580618	-0.621425	-0.568654	-0.520721	-0.534669	-0.558886	-0.575255	-0.634122	-0.523282	-0.562202	-0.586751	0.077713	0.0985384	0.157495	0.101076	0.193837	0.0536947	0.0154848	0.147103	-0.00848007	0.0147915	0.0481558	0.0380678	0.172005	0.0597496	-0.0545034	0	-0.128452	0.0453424	0.0257454	0.0634842	-0.01546	-0.0531244	-0.0278292	-0.0122633	2.24968e-29	glucose-1-phosphate adenylyltransferase small subunit [Source:EMBL;Acc:AED95648.1]
AT5G48880	PKT1	-0.12271	0.0450812	0.365067	-0.656318	-0.234872	-1.30309	-0.576731	-0.680678	-0.413177	-0.717324	-0.574266	-0.747126	-0.501607	-0.4926	-0.591352	-0.517819	-0.323169	-0.609326	-0.430415	0.99197	1.20616	-0.106215	1.25056	1.71858	-0.368752	1.53547	2.23325	-0.0309877	-0.0829592	1.54496	0.998787	0.850373	1.13955	0.37637	0.907923	0.999805	1.00147	1.41808	0.586986	-0.584818	-0.317902	0	6.66396e-12	3-ketoacyl-CoA thiolase 5 [Source:EMBL;Acc:AED95736.1]
AT5G49280	AT5G49280	-0.04708	-0.687629	-0.0729132	-1.23384	-0.252337	-1.97403	-1.07853	-0.799391	-0.710384	-1.23415	-0.563066	-0.932329	-0.620637	-0.0810995	0.0038538	-1.40126	-0.306434	-1.05308	-0.280297	0.569632	0.553983	-0.95149	0.673381	0.902687	-0.271964	0.989608	2.25317	-1.00513	-0.394064	0.668506	-0.142491	0.696984	0.953104	0.0806632	0.412965	0.256957	0.955517	0.995558	0.80342	-0.889288	-0.989205	-1.2891	3.28039e-17	hydroxyproline-rich glycoprotein family protein [Source:EMBL;Acc:AED95792.1]
AT5G51070	ERD1	-0.135935	-0.0887775	-0.32071	0.125239	-0.819998	-0.737256	0.04247	-0.0686064	0.145097	0.148278	-0.515303	0.0781784	-0.245127	0.137665	0.308296	-0.112055	0.210056	-0.1635	0.206408	-0.230114	-0.0654221	-0.397731	0.226951	-0.880478	-0.471416	-0.672686	0.633434	-0.33659	-0.153432	0.355073	0.719769	0.989458	1.02172	-0.0190372	-0.397697	0.687684	0.636156	1.43594	-0.298037	-0.410238	0.0856161	-0.113089	3.4222e-05	ERD1 protein [Source:EMBL;Acc:AED96029.1]
AT5G52050	AT5G52050	-0.351765	-0.363982	0.534132	-1.22411	-0.793708	-2.12074	-0.792623	-0.247508	-0.364615	-0.867624	-0.257939	-1.33448	-0.338999	-0.263911	0.170356	-0.893375	-0.354944	-0.27618	0.245429	-0.810722	-0.633909	0	1.38453	-0.981338	1.1777	0.694183	1.81226	-0.339949	-0.0800042	0.431756	-0.884899	1.04108	1.58841	0.0321531	-0.127941	-0.540745	0.267889	-0.249349	-0.074224	-1.98219	-1.6454	-2.79031	2.32802e-27	mate efflux domain-containing protein [Source:EMBL;Acc:AED96166.1]
AT5G52120	AtPP2-A14	-0.392949	-0.147898	-0.00555754	-0.879231	-0.253226	0.057768	-0.549171	-0.443759	0.167419	-0.461242	-0.873238	-0.669878	-0.890167	-0.11344	0.0683537	-0.388601	-0.549762	-0.440583	-0.0710678	1.03411	1.58868	-1.00695	2.09523	1.44676	-0.739714	2.11503	3.76085	-0.0703044	-0.160219	2.729	0.515898	-0.214018	0.209103	-0.532117	-0.0875239	0.370946	-0.534319	0.41119	-1.661	-0.981784	-0.629039	0	0.000672043	F-box protein PP2-A14 [Source:EMBL;Acc:AED96174.1]
AT5G52320	CYP96A4	-0.225019	-0.317207	-0.117009	-0.632893	0.129566	-0.564167	-1.26867	-1.24715	-1.33653	-1.68232	-1.25399	-1.5911	-1.42301	-1.19204	-1.47873	-1.8087	-1.39244	-1.84426	0.892823	1.45603	1.27518	0.63061	1.52026	1.12215	0.319358	1.25367	1.69665	0.0167208	0.219357	1.13492	-0.0462675	-0.314528	-0.256043	-0.54694	0.411178	-0.0923777	-0.474221	-0.494964	-0.592682	-1.42477	-1.31431	-0.515287	8.12482e-26	cytochrome P450, family 96, subfamily A, polypeptide 4 [Source:EMBL;Acc:AED96200.1]
AT5G52450	AT5G52450	-0.476444	-0.193173	-0.554932	0.622378	-0.131848	-0.183606	-1.32869	-1.3498	-1.33214	-1.82865	-2.07269	-1.53862	-1.64672	-1.81553	-0.885413	-1.60305	-1.52014	-1.804	0.872359	-0.128964	0.188721	0.383288	-0.0145397	-1.10143	0.110292	-1.11075	0.367156	0.383977	0.700559	0.149296	0.177618	0.258897	0.271216	-0.257215	-0.215921	0.785325	0.29728	1.20005	-0.170478	0.0382156	0.214419	0.523394	9.11713e-18	mate efflux domain-containing protein [Source:EMBL;Acc:AED96215.1]
AT5G54060	UF3GT	0	-0.558108	0.0983494	-0.451252	-2.19613	0.402624	0	0	0	0	0	0	1.54116	0.133164	0	0	0	0	0	0.0859241	0	0	0	0.380972	1.19086	1.21999	0	0	0	1.0571	4.30583	3.21074	4.91199	1.34937	1.74404	2.74676	0.0917784	2.59839	3.4982	3.77244	3.6238	0	2.5294e-11	UDP-glucose:flavonoid 3-o-glucosyltransferase [Source:EMBL;Acc:AED96443.1]
AT5G54170	AT5G54170	0.0790758	-0.507103	0.477353	-1.56732	-0.623412	-0.114333	-0.677505	-0.82117	-0.797831	-0.718155	-0.638704	-0.702419	-0.696821	0.0173063	0.0884104	-1.10218	-0.167788	-0.842449	-0.581894	2.49086	3.20537	-0.921393	3.85479	3.61299	-0.801853	3.7098	4.61797	-0.422295	-0.398232	3.64449	0.838555	0.432851	0.797003	-0.196618	0.0460072	0.348783	0	0.654924	-0.525231	-0.369017	-0.120082	0.275792	2.71948e-09	Lipid-binding START domain-containing protein [Source:EMBL;Acc:AED96462.1]
AT5G54300	AT5G54300	-0.235757	-0.491159	-0.259301	-0.392893	-0.952863	-0.675605	-0.244091	-0.0965071	-0.0648117	-0.27496	-0.76549	-0.0722294	0.0127449	0.34975	0.0662479	-0.216588	-0.31221	-0.515938	0.632194	1.28984	1.19561	-0.00353432	1.60003	0.743244	-0.00622749	0.967214	2.11996	0.125213	0.410427	1.36663	-0.425178	-0.465673	0.100993	-1.04198	-1.52917	-1.0773	-0.263055	-0.29055	-0.555044	-0.715481	-1.04492	-1.37506	4.79057e-12	uncharacterized protein [Source:EMBL;Acc:AED96482.1]
AT5G54960	PDC2	-0.28436	-0.660521	-0.036211	-0.844203	-0.319437	-0.946625	-2.67869	-2.59791	-2.28662	-2.42118	-3.07542	-2.9197	-2.72989	-2.06581	-1.65638	-2.83705	-2.80603	-2.79056	0.392031	1.25516	1.23589	0.170484	1.56149	1.04247	0.271607	1.32545	2.24246	-0.0162601	0.0419836	1.28118	0.463546	0.73278	0.592545	-0.211819	0.115816	0.926562	0.757239	1.42165	-0.0706654	-0.523374	-0.289833	0.0815516	5.82025e-25	pyruvate decarboxylase-2 [Source:EMBL;Acc:AED96563.1]
AT5G55120	VTC5	0.0756438	-0.0424712	0.489266	-0.951712	-0.14452	-0.465163	-0.876166	-0.922023	-0.853381	-0.891541	-0.47443	-1.05867	-0.72183	-0.653184	-0.871879	-0.94154	-0.401857	-1.03091	-0.386373	1.80526	2.06403	-0.0485964	2.3311	2.66821	0.132924	2.60926	3.15553	0.25623	0	2.78635	0.232324	-0.480951	-0.184973	-0.275347	-0.164535	-0.427279	-0.309351	0.302941	-0.676643	-1.14601	-0.607795	-0.324735	7.52088e-15	GDP-L-galactose phosphorylase [Source:EMBL;Acc:AED96583.1]
AT5G57630	CIPK21	-0.282892	-0.702355	0.0248771	-0.507189	-0.467381	-0.580014	-0.501779	-0.635218	-0.135491	-0.675063	-1.23641	-0.209692	-0.626092	-0.164754	0.0993376	-0.933502	-0.782666	-1.0824	-0.611867	-0.0438743	-0.123609	-0.920767	0.0308371	0.185212	-0.90763	0.23003	0.856317	-1.11121	-0.685822	0.45418	1.88067	2.13442	2.54937	1.14436	1.54465	2.47331	1.25925	2.25701	0.946774	0.326947	0.990176	1.40587	1.29084e-21	CBL-interacting serine/threonine-protein kinase 21 [Source:EMBL;Acc:AED96928.1]
AT5G58350	WNK4	-0.0217597	-0.527572	-0.0639208	-0.277817	-0.193483	-0.0419593	0.0450706	0.0841274	0.228335	0.360325	-0.119843	0.0517721	0.041851	0.231834	0.482016	-0.544455	0.092989	-0.375549	-0.499632	-0.279693	0	-1.03047	0.352785	-0.293399	-0.704816	-0.342106	0.789985	-0.969089	-0.560854	0.439553	-1.20395	-1.95244	-1.44472	-1.43759	-2.34776	-1.39621	-1.63887	-0.58159	-1.86315	-1.8513	-0.957695	-1.4005	1.04019e-16	putative serine/threonine-protein kinase WNK4 [Source:EMBL;Acc:AED97041.1]
AT5G58670	ATPLC1	-0.153344	-0.311831	-0.426363	-1.1583	-0.432319	-0.929888	0.265786	0.334009	0.652939	0.477309	-0.0241852	0.339577	0.0329371	0.537104	0.320989	-0.0880423	0.0609455	-0.0173664	-1.88517	-0.763279	-1.06161	-2.16654	-1.63409	-1.18853	-2.34702	-0.732526	0.659671	-2.47884	-2.48003	-0.935913	1.23275	0.985894	1.29149	0.524949	0.62767	1.06056	0.804738	1.07812	0.557048	-0.11122	-0.133799	-0.104744	2.06656e-15	phosphoinositide phospholipase C 1 [Source:EMBL;Acc:AED97083.1]
AT5G59430	ATTRP1	0.173258	0.143784	0.387692	-0.127149	0.0441481	-0.236298	2.69635	2.61254	2.96421	3.16499	2.68243	2.94545	2.7181	3.06863	2.7281	2.9884	2.99041	2.96738	-0.868494	-0.269078	0	-0.391788	-0.155456	0.572747	-0.0901384	0.637949	-0.691018	-0.513329	-0.256929	0.245604	1.14538	1.62572	1.3953	1.26722	1.39645	1.63517	1.17264	0.942476	1.55154	0.878221	0.908199	1.17134	7.24337e-35	Telomere repeat-binding protein 1 [Source:EMBL;Acc:AED97187.1]
AT5G60300	AT5G60300	-0.0127346	0.118224	0.339911	-0.75033	-0.473164	-0.866362	-0.0651097	-0.271215	-0.147003	-0.0885811	-0.202598	-0.230352	-0.704954	-0.305594	-0.189692	-0.200898	-0.121053	-0.523615	-0.286935	0.0953116	0.557565	-0.386576	0.856099	0.916152	-0.258237	1.12852	1.653	-0.291746	-0.493487	1.05753	0.551847	0.565139	0.575511	-0.2262	-0.0166435	0.515849	0.472105	0.855712	0.160456	-0.615696	-0.0309501	-0.464168	7.15556e-10	concanavalin A-like lectin kinase-like protein [Source:EMBL;Acc:AED97305.1]
AT5G60890	ATMYB34	-0.0874453	0.284597	0.501155	-0.692812	-0.344112	-0.628193	-0.188349	-0.0231466	-0.273079	-0.277566	-0.147838	-0.321506	-0.787448	-0.695724	-0.914465	-0.471254	-0.322758	-0.749833	0.114131	1.61977	1.75978	0.232679	2.14472	2.61975	0.321393	2.33807	2.84599	0.25742	0.48635	2.68325	0.698713	-0.855441	0	-0.434196	-0.45334	-0.301529	-0.689954	-0.192563	-0.896484	-1.45464	-0.934855	-1.27409	5.53597e-13	myb domain protein 34 [Source:EMBL;Acc:AED97393.1]
AT5G61890	AT5G61890	-0.743938	1.23673	1.34515	-0.784732	-1.69029	-0.674308	0.0707676	-2.35518	0.511266	-2.35518	0.705405	-2.35518	-2.35518	-2.35518	-2.35518	-1.13779	0.137608	-2.35518	-2.35518	-2.35518	0	-2.35518	0.260413	1.41987	-2.35518	0.987036	1.1337	-2.29806	-1.85049	1.5599	1.01204	1.78933	4.9505	2.29187	2.08502	-1.69589	2.12891	0.565131	3.20293	0.686438	2.77112	0.416493	6.40275e-07	ethylene-responsive transcription factor ERF114 [Source:EMBL;Acc:AED97529.1]
AT5G63450	CYP94B1	-1.32752	-0.934377	-0.290574	-2.35854	-2.15628	-3.92535	-1.54185	-2.39379	-1.47987	-4.04428	-2.25771	-3.09609	-3.65315	0.331169	-0.780736	-3.39195	0.289433	-3.80333	-0.997312	4.33019	5.29733	-2.06117	5.53787	4.28179	-1.69602	6.28889	8.03134	-0.119265	-0.619226	6.28706	2.88441	2.64452	3.10261	-0.21267	1.08423	1.29114	2.26116	3.02646	0.40564	-4.57388	-1.21437	-0.294531	7.72316e-08	cytochrome P450, family 94, subfamily B, polypeptide 1 [Source:EMBL;Acc:AED97750.1]
AT5G63970	AT5G63970	-0.143973	-0.0985425	1.20921	-1.5117	-0.33627	-0.737231	-0.585899	-0.970883	-0.774563	-1.04242	-0.452912	-1.26793	-1.06814	-0.770883	-0.845072	-1.09997	-0.524597	-1.35516	-2.4564	0.772418	1.80427	-1.40861	2.54406	2.61249	-1.33521	2.88561	3.50121	-1.1931	-1.01346	2.72307	0.648821	0.187118	0.408104	-0.310393	0.240533	0.305094	0.583965	1.32701	-0.269293	-0.592246	-0.0377979	0.0600281	2.58338e-06	Copine (Calcium-dependent phospholipid-binding protein) family [Source:EMBL;Acc:AED97824.1]
AT5G65280	GCL1	0.365702	-0.406002	0.916958	-1.57872	-0.682827	-2.07161	-3.58059	-2.93853	-2.40313	-2.43771	-2.17543	-3.21199	-2.82795	-1.80711	-2.10392	-3.37411	-1.86349	-2.71939	-1.52825	1.62641	2.34152	-1.14595	2.82436	3.51214	-0.969066	3.55229	4.24594	-0.710621	-1.17085	3.97447	1.11199	1.2085	1.22799	-0.0915999	0.38413	1.20747	0.656261	1.55548	-0.205029	-2.29551	-1.3102	-0.602397	7.6221e-12	protein GCR2-like 1 [Source:EMBL;Acc:AED98033.1]
AT5G65380	AT5G65380	-0.0761538	-0.101671	0.186748	-0.369922	0.127952	-0.0678402	-0.487389	-0.573673	-0.6528	-0.766137	-0.576897	-0.599289	-0.723582	-0.385937	-0.0835829	-0.554484	-0.425935	-0.517695	0.815362	0.815293	1.01747	0.711338	1.10854	1.3885	0.326365	1.4877	2.18384	0.583322	0.710176	1.59465	-1.59848	-1.70991	-1.08304	-1.49812	-1.43968	-1.06978	-1.27934	-0.846226	-1.65585	-1.43085	-1.22851	-1.32558	3.74248e-25	mate efflux domain-containing protein [Source:EMBL;Acc:AED98045.1]
AT5G65870	ATPSK5	-0.068035	-0.98162	-0.312572	-0.78892	-0.88054	-1.15356	-1.08298	-1.81943	-1.45485	-1.52506	-1.8826	-1.1537	-1.31368	-0.801921	-0.931972	-2.30528	-1.27215	-2.415	0.647431	1.28924	1.50193	0.0143738	1.00944	1.47708	0.136204	1.28102	1.87086	-0.233394	0.262303	0.892408	0.00675392	1.16479	0.630726	-0.563218	0.158083	-0.434212	0.287867	0.655838	0.0425015	-1.15153	-1.05136	-0.271587	3.54582e-18	phytosulfokine-beta [Source:EMBL;Acc:AED98117.1]
AT5G66170	STR18	-0.0549239	-0.991454	1.00666	-1.35099	-0.743559	-1.09699	0.639371	0.400869	0.725722	1.08823	0.432034	0.0809288	1.57421	1.36441	1.53241	-0.0107944	0.70723	0.800223	-1.87919	-0.727229	-1.7799	-1.32156	-0.934522	0.889747	0.0397487	0.654766	0	-0.586102	-2.10376	-0.66859	0.782401	0.804973	0.916719	-0.2694	0.551627	-0.00880981	1.46845	0.934981	0.920792	0.168736	0.465415	-0.600904	4.64342e-10	sulfurtransferase 18 [Source:EMBL;Acc:AED98168.1]
AT5G66650	AT5G66650	0.576416	-0.407687	0.118773	-1.00775	-1.05539	-0.798801	-2.19656	-3.43551	-2.71424	-2.04161	-1.82995	-2.7455	-2.43185	-1.04543	-1.1635	-3.17065	-0.634724	-2.05846	-0.553674	1.2724	1.50463	-0.694817	2.06252	1.21197	0.00206852	1.02322	3.52202	0	-0.929149	2.45321	0.564148	0.39761	1.45529	-1.45371	0.490821	0.213764	-0.342069	-0.737715	-1.50282	-2.70872	-1.71693	-0.553357	2.01626e-14	uncharacterized protein [Source:EMBL;Acc:AED98245.1]
AT5G67080	MAPKKK19	-0.184825	-0.442381	-0.383415	-1.44516	-1.17907	-1.93315	-2.81228	-2.91631	-0.242502	-2.91631	-1.94318	-1.66608	-2.91631	-0.783142	-2.91631	-2.91631	-2.91631	-2.11029	-1.39738	2.39893	2.58727	-2.91631	4.4979	0.856983	-2.91631	3.08568	5.15133	-0.790467	-1.41161	3.18732	2.5735	1.97962	3.4742	-0.93745	2.62847	2.7991	0.526694	0.68208	-0.796618	-2.91631	-2.19939	-0.271602	2.84523e-07	mitogen-activated protein kinase kinase kinase 19 [Source:EMBL;Acc:AED98298.1]
AT5G67160	EPS1	-0.420289	0.0325159	0.142119	-0.774608	-0.312914	-0.436545	-0.345869	-0.0854602	-0.164998	-0.500287	-0.595136	-0.761769	-0.606225	-0.212035	-0.316822	-0.756464	-0.0879202	-0.19315	0.0688133	1.24092	1.32771	0.104859	1.3412	1.61774	0.234037	1.86152	2.39069	0.187567	0	1.97485	-0.0975804	-0.0489097	0.106934	-0.518168	0.0743098	-0.534442	-0.640381	-0.53572	-0.218701	-1.06963	-1.05804	-0.576757	2.70375e-09	HXXXD-type acyl-transferase-like protein [Source:EMBL;Acc:AED98308.1]
AT5G67480	BT4	0.0941553	-1.02292	0.123777	-1.02567	-0.501208	-1.3091	-2.35587	-2.32095	-2.49723	-2.14452	-2.53739	-2.20967	-1.68925	-1.25397	-1.39614	-2.77855	-2.36565	-2.26393	-0.203998	0.731835	1.44177	-0.18361	1.07922	1.44533	-0.150989	1.88125	2.44463	-0.119824	-0.461921	1.67963	1.97089	2.93604	3.08366	1.77409	2.09499	2.61789	2.9116	3.25265	2.14725	1.11684	1.71917	1.54817	2.67051e-27	BTB and TAZ domain protein 4 [Source:EMBL;Acc:AED98349.1]
